# Supplementary material for: Efferocytosis drives myeloid NLRP3 dependent inflammasome signaling secretion of IL-1β to promote tumor growth
Source: Front Immunol. 2022 Nov 9;13:993771. doi: 10.3389/fimmu.2022.993771 (PMC9681818; doi:10.3389/fimmu.2022.993771)
Supplement: Supplementary file 2 [file Table_1.xls]

## Sheet: table S1
symbol	baseMean	log2FoldChange	lfcSE	stat	pvalue	padj	weight
CXCL2	10232.6436301879	8.83305570235897	0.283363461976116	31.1721759776618	2.53959209996417e-213	6.66849834914384e-209	1.01332358587931
CXCL1	4726.60588362975	8.84850459005096	0.345133393312099	25.637926556847	5.76508373761945e-145	7.1166649199736e-141	1.07773338927377
OLR1	7396.54510853676	9.15289675041358	0.365517765831022	25.0409080105971	2.19309811207369e-138	1.91955644374021e-134	1.01332358587931
INHBA	6974.08822007986	11.2355176824938	0.489419148033988	22.9568412425776	1.25897132030831e-116	7.85782065833697e-113	1.06577607034153
CCRL2	2479.04666786605	5.96401194853856	0.274420988340169	21.7330750997283	9.98840958967344e-105	5.31946420590131e-101	0.999241999099042
IL1RN	23884.2744909044	7.21848039321968	0.355454531602958	20.3077461431346	1.09829912045004e-91	4.58368422155078e-88	1.06259294141368
TULP2	1606.78127259509	5.76940661874921	0.296810379846637	19.4380217488697	3.68087801017214e-84	1.31280327507225e-80	1.06577607034153
IL1B	55195.8087571969	7.52360447923503	0.394253538082217	19.0831628698436	3.48516297848926e-81	1.09088359377145e-77	1.06259294141368
MMP19	7580.82304506203	8.73755559121613	0.471501999619496	18.531322450949	1.15415254484338e-76	3.21119004865967e-73	1.06259294141368
IL8	163713.064313011	7.97260773544125	0.432651471811737	18.427321423537	7.93140588987439e-76	2.08264024304389e-72	1.01332358587931
DOCK4	4083.1835256514	4.66205738487301	0.253881318063147	18.3631368406297	2.59193370138951e-75	6.27440800024191e-72	0.999241999099042
HOMER1	899.063732494038	6.38014307311104	0.349957930974537	18.2311715449457	2.91998472092673e-74	4.67911921354087e-71	1.38371756714344
CCL3L1	2812.46471544554	8.13475133583727	0.446936773517352	18.2011233307511	5.05602613427964e-74	9.70984338041333e-71	1.06577607034153
IL23A	769.224962506529	6.17298075268488	0.343244912867825	17.9841871540335	2.59161273458166e-72	4.62155724296695e-69	1.06577607034153
NR4A3	6938.07698735159	7.05179362256471	0.402919563885461	17.5017404331584	1.38957384755941e-68	2.4325089866713e-65	1.01332358587931
HSPA1B	14031.4213786012	7.06556020039941	0.405377231660562	17.4295931013602	4.91947853530292e-68	8.18729878406349e-65	0.999241999099042
RP11-325F22.2	1034.83217408834	4.91257156698429	0.294479097851444	16.6822419751589	1.76469769050093e-62	1.9961178266859e-59	1.38371756714344
TNFSF15	1661.85174348363	8.40195919752302	0.507126071581061	16.5677918536673	1.19120429495897e-61	1.73771210356949e-58	1.01332358587931
CTB-114C7.4	2631.31836069784	6.86317181607463	0.420495601156516	16.3216257130833	6.92661393028083e-60	9.57263415811956e-57	1.01332358587931
OSM	13873.4277938811	6.83782977750356	0.421325439560555	16.2293304307365	3.12853435486293e-59	4.16535945192702e-56	0.999241999099042
IRAK2	3492.80230887525	7.03662989751046	0.434089953913904	16.2100731290042	4.28058956199045e-59	5.42782510896293e-56	0.999241999099042
F3	2419.92607903198	8.71167406543319	0.538982542458358	16.1631841092632	9.17003380030692e-59	1.04062564082518e-55	1.06577607034153
TMEM52B	578.728105781115	6.54642429171414	0.405363327029075	16.1495227989497	1.14443612471956e-58	1.2116146098128e-55	1.09272644230326
GPR84	1414.55907484373	5.67831406995923	0.356240835950099	15.9395372369793	3.36838937073487e-57	3.68531934687727e-54	1.01332358587931
GK	10353.9687398407	4.97038887781879	0.312972979916266	15.8812076337983	8.55159778312178e-57	8.4451652357781e-54	1.07773338927377
MIR29A	7597.55890320514	5.91505892725186	0.375235206504715	15.7636032672684	5.53832216880406e-56	5.59331074651678e-53	1.01332358587931
THAP2	590.512606282372	4.84717221918904	0.308618157032111	15.7060500451524	1.37482329589186e-55	9.54569868966449e-53	1.41934387671143
HCAR2	9480.95222465115	6.70642071863367	0.42757802710857	15.684671085614	1.9255795135428e-55	1.722061790667e-52	1.06259294141368
VEGFA	12279.8163274549	5.52525833692427	0.352529807484197	15.6731664092602	2.30789480592452e-55	1.98684633165664e-52	1.06577607034153
FLT1	1576.23357424373	7.88854783280372	0.509028323385635	15.4972669896552	3.61964729485651e-54	3.01225175724698e-51	1.06577607034153
PTGS2	30815.897614423	6.65162176368206	0.436777156433357	15.228868235688	2.27495533791102e-52	1.81180759167539e-49	1.07773338927377
KB-1507C5.4	1123.85470780367	7.85954552154391	0.527137029903719	14.9098717708742	2.84298005526195e-50	2.19343479517067e-47	1.07773338927377
CCL4L2	720.369824282911	9.9032576990875	0.674853022675062	14.674688215564	9.36450058651455e-49	7.00602326635639e-46	1.07773338927377
C15orf48	1062.43318726244	8.10264927581847	0.554420498748129	14.614627875618	2.26589053520051e-48	1.66381975037585e-45	1.06577607034153
CTSL	6023.48530336675	5.05795320859854	0.346253577051735	14.6076561913549	2.51005559562449e-48	1.77058259367258e-45	1.07773338927377
EREG	11175.9362704936	6.37466727949597	0.439867001969449	14.4922607309805	1.35605096053068e-47	9.89094052608479e-45	1.01332358587931
MAMLD1	547.046795473058	8.30101201211013	0.574610314009904	14.4463331230199	2.64391689334613e-47	1.360924188139e-44	1.39708996941447
CCL2	498.767142561336	9.46607796369591	0.659474307518216	14.3539753645891	1.00601364020393e-46	4.96300686568063e-44	1.41934387671143
NR4A2	6433.27971704392	4.71432906863784	0.32873162754667	14.3409659235437	1.2135456233444e-46	8.17063070674387e-44	1.01332358587931
NFKB1	9372.03942983207	3.78939888442437	0.264740259799835	14.313647978171	1.79827432282799e-46	1.12238594281991e-43	1.06577607034153
MMP14	5056.74390967223	5.87006865987676	0.412531080935051	14.2293973258246	6.01983241209752e-46	3.67659548450696e-43	1.06259294141368
IRG1	643.312991993243	13.0202231245633	0.916422273321344	14.207667691636	8.21150676146543e-46	4.7607386845045e-43	1.09272644230326
RP11-54O7.17	1118.46922271307	5.35343401724685	0.377108534053948	14.196003361942	9.6988245919141e-46	5.6311476705694e-43	1.06577607034153
SERPINB9	7375.30441875874	3.45945985390647	0.244021955459126	14.176838503722	1.27460736427664e-45	7.71374537791732e-43	0.999241999099042
TNFAIP6	2089.83688347965	7.09586636465947	0.503057423159211	14.1054798875589	3.51390746462743e-45	1.94950374495846e-42	1.06577607034153
CTB-111H14.1	444.796707452879	8.29775971435342	0.590865225619288	14.0434050855785	8.45505011623927e-45	3.23216469888907e-42	1.51313300266334
DCUN1D3	2731.37704510457	5.26529877851275	0.374901419202363	14.0444887877863	8.32670693193602e-45	4.34387527845707e-42	1.06259294141368
SOD2	93975.6714434003	4.94089920834459	0.351688152801311	14.0490919838747	7.80280634808514e-45	4.34387527845707e-42	1.01332358587931
EGR3	2734.81527468329	5.35334908220808	0.382923497271584	13.9802052377352	2.05893411721109e-44	1.03740243722302e-41	1.07773338927377
TRAF1	6317.27564832375	5.35243383256662	0.386506311387417	13.8482443232384	1.30359467463775e-43	6.52856719650607e-41	1.06259294141368
ABCG1	733.32532586959	3.79753924156486	0.274239536015048	13.8475264972607	1.31668506582377e-43	6.77915890810599e-41	1.01332358587931
SDC4	1140.52483071119	5.29557074636767	0.383033932220054	13.8253306062852	1.79286867841565e-43	8.5122825420297e-41	1.07773338927377
MMP10	579.182974145587	12.3699981456627	0.898829774046746	13.7623368771709	4.29418593296074e-43	1.54309559891981e-40	1.39708996941447
MMP9	4031.5124263637	7.01222839488457	0.508918464282031	13.7786873281897	3.42442223873727e-43	1.68863233535605e-40	0.999241999099042
ICAM1	15533.6985698745	5.2979163293898	0.385547736869648	13.741272020956	5.74573467527041e-43	2.7431335920012e-40	1.01332358587931
KRT14	543.126491812927	12.5823129407742	0.919080080871451	13.6901160221467	1.16323373079984e-42	3.99432811652586e-40	1.38371756714344
KDM6B	21831.3995350755	4.23506931210542	0.30921609948128	13.6961475136964	1.07055576396335e-42	4.63698117051817e-40	1.07773338927377
LINC00884	305.49594920141	6.47332803576955	0.473702710509547	13.6653810336158	1.63445980329772e-42	5.12700655785681e-40	1.46249573990595
IER3	12705.6475072293	5.91662024567019	0.43439807962532	13.6202725637587	3.03433161865257e-42	1.26973159065337e-39	1.07773338927377
ABL2	4557.25762742597	4.60602349500429	0.338895103169317	13.5912955127683	4.51025648467691e-42	2.00166567345528e-39	0.999241999099042
RRAD	644.547743746071	7.6883621709048	0.568782277198289	13.5172323033273	1.23744342944373e-41	3.80294568207395e-39	1.41934387671143
PMP22	1058.25490160429	7.67429256200742	0.569493450303036	13.4756467487445	2.17570491648383e-41	8.66381554670559e-39	1.07773338927377
HSPA6	7280.39130621494	5.08448880920495	0.380248727554996	13.3714814560939	8.87553204494337e-41	3.69928615828672e-38	1.01332358587931
HCAR1	470.102601646869	9.33639395253789	0.702062527954637	13.2985219703125	2.36089190204207e-40	7.09350543478534e-38	1.38371756714344
CSF1	909.233138932699	6.54116726709857	0.491922544772968	13.2971487820658	2.40464439352712e-40	7.1138103215291e-38	1.38371756714344
SLC7A11	942.368608793486	7.80020458286357	0.586775893619774	13.2933282837247	2.53066132898273e-40	1.00682542411112e-37	1.01332358587931
GPNMB	1284.12366619627	6.66902071232985	0.504991446892863	13.2062052800366	8.07960302720375e-40	2.08937425322392e-37	1.51313300266334
RP11-701P16.5	1602.22115178984	6.25838799494026	0.47279756008108	13.2369295515548	5.36996703670099e-40	2.08937425322392e-37	1.01332358587931
FOSB	22585.3958710691	5.04887314030853	0.381610140497331	13.2304480528966	5.85373687289083e-40	2.12436633920188e-37	1.06259294141368
GPR132	2904.05149333664	3.46512342363944	0.262185666046325	13.2162962067774	7.06585251517849e-40	2.52007110734704e-37	1.06577607034153
IL4I1	1107.80276150225	4.88046518970561	0.369333617927393	13.2142457464163	7.26105035903942e-40	2.55321488163475e-37	1.06577607034153
HCAR3	4650.38585671369	6.71868584975335	0.511944468413254	13.1238567155098	2.40383165591939e-39	8.33523446234485e-37	1.06577607034153
RBKS	1395.82970624132	4.97206730135249	0.379188947776329	13.1123740038049	2.79703790767589e-39	9.33184521206124e-37	1.07773338927377
SLAMF1	700.680515969353	5.91129979421691	0.451443420850959	13.0942207177906	3.55302226418865e-39	9.33184521206124e-37	1.38371756714344
IL1R1	2746.56868391818	5.80643316607911	0.443160498405828	13.1023256516916	3.19320839511544e-39	1.06613279856341e-36	1.06259294141368
TCTEX1D4	1036.88007859301	4.12084065560909	0.315424454637445	13.0644298342234	5.25770734582027e-39	1.72714612866634e-36	1.06577607034153
ENPP2	583.734914942527	6.25207685081448	0.479892691738153	13.028072647178	8.47207136645556e-39	2.6791662257147e-36	1.09272644230326
MIR155HG	800.86215043669	7.71317273374882	0.59461454160674	12.9717189776534	1.77015455743911e-38	3.99072418561917e-36	1.51313300266334
C17orf107	1222.26859164335	5.20902147642963	0.400762710605057	12.9977698488096	1.2596322505292e-38	4.18678597498265e-36	1.01332358587931
CREM	2569.36275594203	5.15738232047992	0.397588584252559	12.9716559397083	1.77161112985527e-38	5.545283041368e-36	1.06259294141368
EIF4A3	4710.57086277189	3.78111369517696	0.291583707001352	12.9675067721099	1.87014985132311e-38	5.76418160550264e-36	1.06577607034153
ATP1B1	440.377785609141	3.88941584539261	0.300121031377084	12.9594911344477	2.07620238238299e-38	6.16533404391674e-36	1.09272644230326
RP11-324E6.6	1596.44222887501	6.18550047430895	0.480223353531154	12.8804657849853	5.79845567908857e-38	1.86026922682452e-35	0.999241999099042
GGT5	491.000337755713	7.55697518575065	0.587587221063862	12.8610271204814	7.45790343222057e-38	2.16191317905796e-35	1.09272644230326
GPRC5A	311.962422895563	10.9870380974776	0.856633719464987	12.825829578994	1.17521909127041e-37	2.51546068716867e-35	1.46249573990595
ELL2	5300.67197926932	4.63012027558958	0.36072768216288	12.8355003082323	1.03730694080638e-37	3.21181398591553e-35	0.999241999099042
PLAUR	25661.7750843744	4.83060909839978	0.376582091378817	12.8275061639628	1.15006725603103e-37	3.26365978406251e-35	1.07773338927377
HSPA1A	11420.1195282658	5.48635843935817	0.428560916700139	12.8018170242923	1.60159341932999e-37	4.49335257740326e-35	1.07773338927377
KRT6A	327.181921670593	11.9234882984134	0.933678996330305	12.7704364618644	2.39805979457558e-37	4.56893003857641e-35	1.56916179291128
LSMEM1	372.320986183813	5.19416212594519	0.407482057836205	12.7469713722539	3.24093326973151e-37	6.28088428043849e-35	1.52552391228644
SDS	558.79157218023	4.71066187583156	0.37029230133451	12.7214685772689	4.49334881760099e-37	1.20234616132598e-34	1.09272644230326
SERPINB2	3599.51698928954	6.72587837710959	0.532826947905271	12.6230071574859	1.57682874072607e-36	4.29182499857175e-34	1.06259294141368
LGMN	1371.01533065664	5.69312552908063	0.452487732175433	12.5818339907464	2.65786840706642e-36	5.02557379545848e-34	1.51313300266334
ABCA1	7890.50432354132	4.38471064971226	0.348905294644584	12.5670510508555	3.20455389932894e-36	8.95166472135886e-34	1.01332358587931
AC016831.7	1026.4262945188	4.09764729229505	0.326942933933375	12.5332186966	4.91276090421557e-36	9.94413016091407e-34	1.38371756714344
CD109	773.038031678068	5.56341934411782	0.445839104374562	12.4785360672262	9.77676543350748e-36	2.49274824371133e-33	1.07773338927377
RGS1	4231.31245440599	6.95412169959232	0.55729283603695	12.4783978007771	9.79375553556157e-36	2.49274824371133e-33	1.07773338927377
CXCL3	6874.17330986818	10.6951856467063	0.862321752140589	12.4027784526565	2.52416772316293e-35	6.76326203398827e-33	1.01332358587931
ITGB8	654.582609888295	4.63380668619953	0.375045579236655	12.3553161075273	4.55960327221105e-35	8.85638809214763e-33	1.38371756714344
MIR212	217.757741090207	7.89322672893961	0.639997574978041	12.3332134957081	6.00050638727375e-35	1.09170556601312e-32	1.46249573990595
LAMB3	2736.53189292094	6.96985834895991	0.566133638484197	12.3113305325249	7.87147069838066e-35	2.04643799224301e-32	1.01332358587931
TNFSF14	1448.96747033066	5.59079775432717	0.456152992593871	12.2564092422931	1.55227164814138e-34	2.67610211765443e-32	1.51313300266334
IL2RA	331.896742506695	5.93201586605799	0.484207861068569	12.2509697652718	1.65998950530855e-34	2.81100313549114e-32	1.52552391228644
NFKBID	2899.41327879213	3.3255179339362	0.271032210017199	12.2698255448132	1.31536447727234e-34	3.16707300886322e-32	1.06259294141368
RP1-232L22__B.1	307.596455610648	4.87073857746589	0.400023828164625	12.1761211071192	4.16629677263978e-34	6.81153000999912e-32	1.54998844555328
PPIF	18707.1534189509	5.12179762705903	0.420035167251081	12.1937352545469	3.3567516469778e-34	7.92973457180273e-32	1.06259294141368
IL10	731.843288918616	5.23982237801232	0.430439763671086	12.1731838465004	4.31900829257276e-34	1.05989865438371e-31	1.01332358587931
CD274	714.921169341228	6.021042274394	0.49601296778148	12.1388807662113	6.57188107200314e-34	1.15892090644529e-31	1.39708996941447
GJB2	242.95785599593	11.4126689376482	0.941071367739684	12.1273150250653	7.56906148014927e-34	1.19206326836134e-31	1.54998844555328
COL4A2	297.218853725071	8.10310934255798	0.669672196429439	12.1001131385806	1.05465721236727e-33	1.59274996523446e-31	1.60170772216121
RASGEF1B	5040.59960316525	3.05047086546619	0.251997011485486	12.1051866745725	9.91435779900498e-34	2.22991277873245e-31	1.06577607034153
C1QC	4716.98492955149	6.0052431422923	0.49612564268371	12.1042788875171	1.00246445175907e-33	2.35025529076003e-31	1.01332358587931
BCL2A1	8579.61281225569	4.29002518474339	0.35516326398834	12.0790228599888	1.3633018156877e-33	3.02105668992059e-31	1.06259294141368
GK-IT1	385.859025837825	6.81281271554469	0.56786656393588	11.9972069993435	3.67489295928022e-33	5.53380196812431e-31	1.54998844555328
KRT5	337.413051409766	9.07840405471748	0.757295074286757	11.9879349053839	4.11024652132781e-33	6.23394896372098e-31	1.52552391228644
RP11-519G16.3	768.594307860116	6.8586131369815	0.573413191238369	11.9610313152534	5.68514162728535e-33	8.61823688587884e-31	1.51313300266334
AXL	935.713001461641	6.33308378197621	0.529298329536621	11.9650552978706	5.41614949467998e-33	8.8486683814659e-31	1.38371756714344
G0S2	31008.9118384967	6.48243231034955	0.540654261618283	11.9899772748417	4.01015168585801e-33	8.8486683814659e-31	1.01332358587931
RN7SL698P	193.08275673413	4.75130627386091	0.397899985462957	11.9409561383441	7.23862597344478e-33	8.8486683814659e-31	1.84089860474644
SOCS3	34973.7605972253	4.87671993817334	0.408348179296187	11.9425534027816	7.10092689566136e-33	1.46094776871698e-30	1.07773338927377
SPHK1	2409.77934965571	4.377431979026	0.366841653384564	11.9327561050901	7.98840929834554e-33	1.73356056365056e-30	1.01332358587931
RP11-439L18.2	261.945454242811	6.15072608871322	0.518366619954338	11.8655905915682	1.78637452755888e-32	2.51360167938986e-30	1.54998844555328
ICAM5	470.008703194501	4.53889304300441	0.382611247457314	11.8629367881058	1.84392084036483e-32	2.85512428909469e-30	1.39708996941447
GLA	2711.3098966224	4.12173702623866	0.347516832981031	11.8605392172863	1.89749178948948e-32	3.77797529917181e-30	1.07773338927377
MB21D2	239.221303791248	4.00469267056552	0.339009016883811	11.8129385093555	3.34657032547473e-32	4.87088150976538e-30	1.46249573990595
RP11-138A9.2	1173.76414193145	3.25523797024578	0.275302058596606	11.824241296414	2.92533763276019e-32	5.79631154180354e-30	1.06577607034153
CCL4L1	219.894311990067	9.82471396293914	0.834921246683258	11.7672343373318	5.75814171631276e-32	6.5533142129874e-30	1.84089860474644
PRDM8	974.690812744919	5.60632336742309	0.476264132113245	11.7714582925804	5.47694641124243e-32	1.06825464271512e-29	1.06577607034153
TMEM88	843.595498148591	4.60557682960561	0.392142488664609	11.744651402834	7.52320789181045e-32	1.45599411535898e-29	1.06577607034153
KIRREL2	188.361540528639	10.3532428235193	0.892832933289942	11.5959463831261	4.32063033710454e-31	5.63570517168058e-29	1.56916179291128
CDKN1A	7226.48511436551	3.37267100825167	0.29074897677302	11.5999411096281	4.1236190844986e-31	7.88229256598571e-29	1.06259294141368
ZC3H12A	4467.74310009803	4.59057279969452	0.395944442994833	11.5939821379294	4.42090147830242e-31	8.36148032833037e-29	1.06577607034153
B3GNT5	2955.98721827659	4.56140411399217	0.394294444122082	11.5685224126056	5.94984915750504e-31	1.12021045009107e-28	1.06259294141368
MAFF	4613.13204765987	5.07671491591024	0.4405761069053	11.5229011204674	1.01147054371182e-30	1.89013901455386e-28	1.06259294141368
RHCG	168.045182646695	11.0400316774934	0.961184702283164	11.485858702567	1.55383838326465e-30	2.00754500088744e-28	1.52552391228644
C5orf27	190.293351406227	9.23250262541552	0.804426379921074	11.4771256336986	1.71900632215383e-30	2.20461002492173e-28	1.52552391228644
SLC7A5	5459.88408206788	5.65679829332067	0.493387168268666	11.4652318850748	1.97230590208992e-30	3.83349816314971e-28	0.999241999099042
ASTL	463.658581706419	6.08988728139465	0.533534420208889	11.4142350534954	3.55013539157037e-30	4.52377460064632e-28	1.51313300266334
GK-AS1	471.095972484099	4.69240195543064	0.41110165734341	11.4142131796635	3.55102857894269e-30	4.86549717328784e-28	1.39708996941447
CRLF2	205.803416771914	8.98326187153429	0.789108663669108	11.3840618980977	5.02056124879422e-30	6.15613315842826e-28	1.54998844555328
LAMP3	272.891985164144	6.85185688387666	0.603170941242749	11.3597264313817	6.63520898301559e-30	7.81743818460956e-28	1.60170772216121
GADD45B	10287.5126596523	4.19721756237378	0.368425179880122	11.3923200464731	4.56665954008827e-30	8.02890940055067e-28	1.06577607034153
RP11-242C19.2	403.832396634169	5.90361881194993	0.520775369847559	11.3362097245076	8.68240296204593e-30	1.00863228018092e-27	1.60170772216121
RP11-519G16.5	151.642064108114	7.84037745629501	0.692798004155653	11.3169746582201	1.08139698737844e-29	1.55257486308967e-27	1.28701125448938
C11orf96	217.290057310194	6.70414551746496	0.594155538071932	11.2834857000917	1.58344921764546e-29	1.98679820856329e-27	1.46249573990595
SLC39A8	1392.5324340113	4.09398956314462	0.363528997098343	11.261796433909	2.02586290671987e-29	2.66822208252529e-27	1.38371756714344
SEMA7A	545.511865353289	3.8449886032962	0.341893836048581	11.2461477742168	2.41929138047252e-29	3.16472239731727e-27	1.38371756714344
CTD-2369P2.8	243.272901807254	6.86635895160049	0.611525655682518	11.2282434723642	2.96310539436668e-29	3.43691787559891e-27	1.54998844555328
CD83	7658.35231832575	4.85857873403633	0.431402792479838	11.2622792868533	2.01479127598128e-29	3.55065007664955e-27	1.01332358587931
TNFAIP3	39045.328964323	5.00026010385124	0.444640591179691	11.2456222014838	2.43374502381489e-29	4.32041405065401e-27	0.999241999099042
ADAMDEC1	179.122177972407	4.39437071423425	0.392268565198948	11.202454400101	3.96591080414884e-29	4.47902127828973e-27	1.54998844555328
EDN1	329.696820260196	7.63799574699137	0.681975514796632	11.1998093498548	4.08611898120258e-29	4.47902127828973e-27	1.60170772216121
PPP1R15A	34485.0040990719	4.15068744416916	0.369774830508415	11.2249052713032	3.07716034939972e-29	4.96546117892948e-27	1.07773338927377
CTD-3088G3.8	6253.16769544395	5.34081617896828	0.47711860475436	11.1938962885716	4.36807882921176e-29	7.44789983111388e-27	1.01332358587931
CX3CR1	955.508453666341	-4.60415683430178	0.413560003821418	-11.132983827638	8.66843337835875e-29	9.83431343360756e-27	1.51313300266334
CD69	2315.34136770841	6.11013794151782	0.550375732262539	11.1017575509728	1.23000981549112e-28	2.07037044481927e-26	1.01332358587931
CDCP1	577.177985938314	5.86185458417867	0.530001405106673	11.0600736671611	1.95936532474591e-28	2.33959329993462e-26	1.41934387671143
PDE4B	15636.6166451311	5.23541372346373	0.47247263916699	11.0808823399683	1.55334161416604e-28	2.58151094568078e-26	1.01332358587931
CTD-3247F14.2	978.77170905565	5.06999239823066	0.459896317975201	11.0242074138633	2.92080051253424e-28	3.51420814908182e-26	1.38371756714344
TM4SF1	179.258450710476	10.3946520958708	0.943653658685038	11.0153253793935	3.22369727250521e-28	3.51420814908182e-26	1.52552391228644
RN7SL368P	599.362703590402	4.45241067319347	0.404148859203185	11.0167592257264	3.1727715509101e-28	3.75319201748005e-26	1.39708996941447
TMEM54	161.217128663947	8.10595183560131	0.736108638796305	11.0118960821548	3.34880746471688e-28	4.27371002650995e-26	1.28701125448938
SH3D21	767.040165453902	6.10861844596942	0.555822435036902	10.9902336805888	4.25822170546813e-28	5.02348884497046e-26	1.38371756714344
NRARP	458.326335987918	5.55707547919413	0.506054146986732	10.9811875118174	4.70695198207321e-28	5.46617809076905e-26	1.39708996941447
ALDH1A2	1064.65981009662	4.90608353337869	0.446452211503998	10.9890452034075	4.31466201298939e-28	6.45600310880408e-26	1.07773338927377
FFAR3	126.69607526575	7.81444461222519	0.712536265562057	10.9670833470645	5.50186038081092e-28	6.77270978294957e-26	1.30212069995549
NRP2	589.948360224746	4.55434961817931	0.415672423906306	10.9565834927887	6.17881483045577e-28	7.11464911940687e-26	1.38371756714344
HES4	2891.65851434121	4.66156052606756	0.424953521212975	10.9695773616882	5.35219821880755e-28	8.36540531611926e-26	1.01332358587931
MRC1L1	436.506389966487	6.84012966454825	0.625851285289172	10.9293211108256	8.34705491577027e-28	9.40663783191037e-26	1.39708996941447
CTC-527H23.2	167.383835267976	10.4614735863328	0.957708769802333	10.923439271097	8.90582576071938e-28	9.53109711809003e-26	1.46249573990595
PLEKHG2	2633.59776248946	2.87259325133807	0.262984536890972	10.9230500214885	8.94408636365293e-28	1.29134048724393e-25	1.07773338927377
LUCAT1	3633.75883068049	4.99673347255603	0.457489048585968	10.9220832454902	9.03982064685731e-28	1.31213232323932e-25	1.06577607034153
RP11-925D8.5	1257.86406196726	4.99605537750283	0.460053200325357	10.8597339915678	1.7927064745345e-27	1.99263549014354e-25	1.38371756714344
TRIP10	461.475711663053	4.90736174854799	0.451080545934149	10.8791252311386	1.44947256383924e-27	2.02843703105535e-25	1.09272644230326
RP11-1149M10.2	312.177234950748	6.57858538179534	0.607060890416704	10.8367801083012	2.30439342735892e-27	2.18749738051664e-25	1.60170772216121
JHDM1D-AS1	510.878536639166	4.15598052098273	0.383374363610461	10.8405279942128	2.2119075985337e-27	2.41667967753596e-25	1.38371756714344
EMP1	2122.62389805238	5.4481411036759	0.501610649379276	10.861294732115	1.76232623612525e-27	2.61443061766105e-25	1.01332358587931
BMP6	165.947841706472	6.47966775739242	0.601913715155481	10.7651106699216	5.03010827241177e-27	4.08450746652291e-25	1.84089860474644
C10orf55	228.557271312866	9.09730892246776	0.843915365265569	10.7798830272571	4.28430227262022e-27	4.10876066544044e-25	1.54998844555328
RP3-508I15.21	497.537573386203	4.98607788230975	0.461290335112692	10.808979730936	3.12122079409802e-27	4.22233576463351e-25	1.09272644230326
DUSP2	7663.43480824189	4.94316828494201	0.457030522789134	10.8158384144131	2.89632124191992e-27	4.26098207161972e-25	0.999241999099042
KRT16	147.315886070075	10.3809458265039	0.967223302905619	10.7327292418603	7.14540429318971e-27	6.10243310156545e-25	1.71184572791317
RP4-684O24.5	186.335565308789	7.71837142261692	0.718674455591775	10.7397325208413	6.62360064921813e-27	6.21336435282091e-25	1.54998844555328
C1orf61	269.774554638853	6.34484548633379	0.591139688841005	10.7332422540831	7.10583472790856e-27	6.54849930813269e-25	1.56916179291128
CA12	145.439856115073	8.59420812762626	0.799786864073287	10.7456230074301	6.21409635580554e-27	6.86384145913311e-25	1.30212069995549
CXCL5	3879.49207295405	9.28550252756752	0.863278799896742	10.7560877536645	5.54755957174508e-27	7.94201279936235e-25	0.999241999099042
ADAM19	4015.04363407578	2.89829556316309	0.269767741240977	10.7436699059363	6.34701393459359e-27	8.37970517805106e-25	1.07773338927377
KMT2E-AS1	470.512168303658	3.24535199532999	0.302966664569042	10.7119111600821	8.94949140146285e-27	8.92411399489571e-25	1.41934387671143
RP11-420G6.4	417.830020695505	4.85382464747904	0.455031956997559	10.6669972797209	1.45244401734393e-26	1.30311308190798e-24	1.56916179291128
BTBD19	2431.4618195272	4.0953706825017	0.38260063380314	10.7040352803203	9.74402840148365e-27	1.34663228025397e-24	1.01332358587931
SPP1	5062.38825902816	12.0386688914232	1.1268155701102	10.6837970744812	1.21210191272227e-26	1.65809764472569e-24	1.01332358587931
ZNF331	2535.4795578959	4.28200906693708	0.400960934495343	10.6793672364279	1.27135263027793e-26	1.65809764472569e-24	1.06259294141368
TNFRSF21	624.869188482101	4.55864460170388	0.430932032825004	10.5785698311155	3.74632845265574e-26	3.41337237918173e-24	1.51313300266334
CLEC5A	1080.82917642991	4.22165270914754	0.398580026215099	10.5917317263391	3.25513409151472e-26	4.40586549065047e-24	1.01332358587931
MMP1	1193.3557032492	12.9749752250302	1.22587143778888	10.584287083508	3.52453502722348e-26	4.46239606089745e-24	1.07773338927377
C6orf223	149.066312103508	9.15275131634315	0.868256361810963	10.5415309566553	5.55865326166335e-26	5.79528104247493e-24	1.30212069995549
CTD-2330J20.1	567.201629402429	4.667749745015	0.443722113139154	10.5195337505101	7.02202030295803e-26	6.78865458712927e-24	1.39708996941447
TEX14	150.277232582745	5.26482416246606	0.501290277017903	10.5025459376265	8.4081268511334e-26	7.20076390451337e-24	1.56916179291103
PPP1R15B	8365.80385294915	3.0841455898456	0.292761868982787	10.5346560348231	5.98014947637796e-26	7.52496125780784e-24	1.06259294141368
CYB5D1	1629.67953695476	4.89581269301635	0.465080479406067	10.5268075307495	6.50017095740289e-26	8.65438747523227e-24	0.999241999099042
HBEGF	4676.93021958194	4.33121226926555	0.413297115774275	10.4796576214944	1.07130873289637e-25	1.31588968210952e-23	1.07773338927377
CD59	898.292325263046	4.32221994107742	0.412270461411147	10.4839428133731	1.02384258889715e-25	1.33090146192541e-23	1.01332358587931
TGIF1	1748.41107915223	3.38462622810617	0.322861367003284	10.4832184151402	1.03171758833453e-25	1.35333822521003e-23	0.999241999099042
SCARF1	3093.83771434919	4.14461273512011	0.396542459384151	10.4518763048903	1.43654640368018e-25	1.7385628117973e-23	1.07773338927377
KANK1	298.357275451223	3.98843275830258	0.383172981372162	10.4089613626196	2.25670267330296e-25	1.82872939073912e-23	1.60170772216121
ATP1B3	2934.60048668047	2.59240373636263	0.248331866814886	10.4392713251541	1.64065197525297e-25	1.96630163021717e-23	1.07773338927377
PLTP	769.64597136201	5.33006458914083	0.511900913436088	10.4122974764066	2.17898443898815e-25	2.02417734852228e-23	1.38371756714344
ARL5B	3582.12782885538	3.65844857182719	0.351009264193685	10.4226553114806	1.95419759070019e-25	2.31956225172243e-23	1.07773338927377
GPX3	679.256286841714	3.97255117483479	0.382367411117509	10.3893560469094	2.77218402675056e-25	2.52617613482397e-23	1.39708996941447
PXDC1	175.034896233975	5.08917618780902	0.490715045455519	10.3709397845849	3.36201896112181e-25	2.74830314516427e-23	1.54998844555328
CASS4	1216.54061269529	3.99444278186553	0.383899097308486	10.4049288208035	2.35431975601428e-25	2.75476074426571e-23	1.07773338927377
PPARD	1489.31948430541	3.04534404945589	0.293874755579419	10.3627276301822	3.66362747897771e-25	3.32307561928513e-23	1.38371756714344
AC008592.5	130.703758947867	9.48761296150108	0.918689396847022	10.3273347815518	5.30131021044251e-25	3.8685768012927e-23	1.71184572791317
CHI3L1	750.0816948424	6.06570430235157	0.585082094839619	10.36727043239	3.49361546947788e-25	4.03053059843566e-23	1.07773338927377
AC003080.4	155.141086402008	5.51650068689353	0.535857191871561	10.2947217478342	7.44344635401834e-25	5.87056781947312e-23	1.56916179291103
STX4	3035.91259264091	3.43343539435086	0.332406802891739	10.3290166280655	5.20918634483009e-25	5.95411250072187e-23	1.07773338927377
ANGPTL4	478.305146271496	6.41574933163775	0.622062240362572	10.3136774993742	6.11169178893075e-25	6.85807910679657e-23	1.09272644230326
SDC2	859.923866845477	4.18878203846795	0.40643699153291	10.3061043303899	6.61277583591941e-25	7.57309795605411e-23	1.06577607034153
RP11-350G8.5	613.899501223407	4.6074146480026	0.448486759017939	10.2732456541003	9.30213850487125e-25	8.08959061567369e-23	1.39708996941447
PSD3	351.520551148174	4.518479572312	0.440463780776217	10.2584588552303	1.08423274064595e-24	8.46025801203181e-23	1.54998844555328
AF213884.2	190.220211489567	6.79047770741721	0.662265980724773	10.2533995479971	1.14252968390411e-24	9.40573721082229e-23	1.46249573990595
AC015871.1	633.537646667544	6.47298414677494	0.63117325492032	10.2554791355855	1.11820051153955e-24	9.6857106183675e-23	1.38371756714344
FMNL3	1260.09499576806	3.1684944029625	0.30851900123805	10.2700138087045	9.61908915616275e-25	1.06495187117875e-22	1.07773338927377
RP11-120K18.3	217.517746412015	4.87122203226898	0.47739330850469	10.2037920211467	1.90679055743558e-24	1.46129785036811e-22	1.54998844555328
ZNF165	135.874361535899	5.7784931800174	0.567262802888045	10.1866245249961	2.275274323412e-24	1.57180568864432e-22	1.71184572791317
FPR3	1428.58346653553	4.49919677379794	0.439577574908986	10.2352736595571	1.37805029168359e-24	1.6011082996567e-22	1.01332358587931
LINC00641	1906.79913867703	3.43487535577974	0.335611881190952	10.2346655416094	1.38673500762731e-24	1.6267063965859e-22	0.999241999099042
PLAU	3502.06353766503	9.52975654703624	0.934359798959212	10.1992364800492	1.99837283866944e-24	2.30147229808743e-22	1.01332358587931
ELOVL7	276.571331588189	7.3072762724429	0.719771087769512	10.1522225560453	3.23901489544558e-24	2.34966758377887e-22	1.60170772216121
TGM2	1260.80179155883	4.11193498874989	0.40468794287417	10.1607548758338	2.96769718666404e-24	2.48117002743597e-22	1.38371756714344
NCR3LG1	844.063347423154	4.30667842526604	0.422787137424795	10.1863988850231	2.28055960632615e-24	2.59234935554292e-22	1.01332358587931
MIR132	108.726420756466	10.183150284513	1.0039170524492	10.1434179842545	3.54475127890465e-24	3.13964644948439e-22	1.29487924322279
DNAJB5	213.389318898057	3.97382909498778	0.392647888107335	10.120592050406	4.47699218632723e-24	3.2581788650027e-22	1.56916179291128
CCR7	483.322867700245	5.29258625225146	0.523158489389759	10.1166020614996	4.66324470703786e-24	3.73591470229464e-22	1.41934387671143
PHACTR1	4589.90342065421	4.80450662367068	0.474010069565341	10.1358745987745	3.82931291689735e-24	4.08035829136454e-22	1.06259294141368
DNAH17	2238.87864243349	4.25646964518245	0.420392581390754	10.1249875321327	4.28033282202699e-24	4.52805614715492e-22	1.06577607034153
IVNS1ABP	29309.9882478356	4.37537285831876	0.432960885911793	10.1057000775127	5.21219559505396e-24	5.49058508315965e-22	1.06577607034153
DSP	96.5998354616478	10.0329672139281	0.996462490028824	10.068584933526	7.60645616132554e-24	6.90540047839259e-22	1.23148399218435
NFKBIA	38062.8462674509	3.65177795044095	0.362329204765077	10.078618842797	6.86847734135261e-24	7.65251379639872e-22	0.999241999099042
DLGAP1-AS1	390.602766487659	4.55703498492888	0.454761798850558	10.0207075362247	1.2361480815006e-23	8.98364268161235e-22	1.52552391228644
SPSB1	270.681404774036	5.47267274278019	0.547862320512921	9.98913876328738	1.70052754606958e-23	1.21129632568647e-21	1.54998844555328
NAF1	768.591772800615	3.19304025788116	0.320261746152461	9.97009569903834	2.06030223041636e-23	1.49709960195242e-21	1.51313300266334
RN7SL472P	347.709667430155	6.88574054083545	0.690966264301346	9.96537876968249	2.1604876041385e-23	1.52626264979012e-21	1.54998844555328
IL3RA	1698.77118005181	3.54225690866706	0.354485765001194	9.99266334052968	1.64111974682177e-23	1.6791779079206e-21	1.06577607034153
RNF19B	8238.35732586	3.89634400740945	0.390488186883044	9.97813541687615	1.90003631408247e-23	1.94196376540095e-21	1.06259294141368
LINC-PINT	2396.00929263319	2.34518640955175	0.235305075516956	9.96657808761442	2.13456639125478e-23	2.27844547821542e-21	1.01332358587931
APLP1	438.329618172541	6.12444037136246	0.617942552318931	9.91101899097171	3.72824080245235e-23	2.82964273124427e-21	1.41934387671143
MAFA	96.5789562679662	8.25497911314967	0.83280779475437	9.91222604440729	3.68346251193253e-23	3.20913534911622e-21	1.23148399218435
SERPINE1	652.940905983435	6.47625020911769	0.655189269540781	9.88454864905963	4.85765872568123e-23	3.75139184858485e-21	1.38371756714344
C3	934.069068019948	4.25460788162398	0.432060896845554	9.84724124003485	7.04511893775771e-23	4.95545399818536e-21	1.51313300266334
RGS16	138.703887419654	9.78868179118503	0.994794486034486	9.83990354651572	7.57834567815684e-23	5.11970805520819e-21	1.56916179291103
LMNA	6091.48474257251	4.6058891995075	0.467343888225209	9.85546043406898	6.49184589544352e-23	6.45079092571935e-21	1.06259294141368
GS1-279B7.1	142.117407989833	7.71710664459094	0.787201621840974	9.80321486958255	1.09058217568681e-22	7.30941097528178e-21	1.56916179291103
HSPH1	6187.6690521012	4.79883375298466	0.488417507894234	9.82526972399981	8.76391082750107e-23	9.0600024252173e-21	1.01332358587931
IL1A	4293.36415714838	12.1475725624619	1.23792524883115	9.81284821028706	9.91302835612241e-23	9.70537755978746e-21	1.06577607034153
DYRK3	107.553319360753	7.70163736685181	0.787040848184231	9.78556244522776	1.29871187831794e-22	1.04245138347195e-20	1.29487924322279
CCL20	3415.23234745939	13.8091611696305	1.40771061682856	9.80965903400033	1.02313683590061e-22	1.06008856480486e-20	0.999241999099042
MET	142.004776006608	8.17868976203982	0.839072734564194	9.74729534774806	1.89448280373496e-22	1.24513221129838e-20	1.56916179291103
SLC7A11-AS1	102.576306359958	9.0372051770818	0.924269075614767	9.77767775154742	1.40394766622156e-22	1.25799772866851e-20	1.1465250029159
STRIP2	164.824887920406	7.82480093114396	0.803407713335915	9.7395143228757	2.0452952241143e-22	1.33391194950956e-20	1.56916179291128
RP11-925D8.2	232.883568459429	5.06933552475044	0.521590947810386	9.7189867769586	2.50259268594664e-22	1.38590042178647e-20	1.84089860474644
MFSD2A	758.343862174564	3.99011405979971	0.408684137747708	9.76332010777212	1.61770677405775e-22	1.52440163775207e-20	1.07773338927377
SRSF12	408.45748433595	5.15913248601913	0.530636127083388	9.72254285507474	2.41669525377275e-22	1.57742933066808e-20	1.54998844555328
EPAS1	544.28001464186	3.87166105160362	0.398072259922187	9.72602575311433	2.3353957358893e-22	1.70106666229916e-20	1.38371756714344
AQP9	12350.7899954185	3.81254242923591	0.391307300358909	9.74309047068385	1.97456091572785e-22	1.86518876282859e-20	1.06259294141368
PMEPA1	327.641355212187	4.98414507641589	0.513287661102414	9.71023746355248	2.72701046623358e-22	1.86518876282859e-20	1.46249573990595
RP11-667K14.3	251.364931735653	5.13940933282989	0.52973187411129	9.70190691555436	2.95915513783239e-22	2.01638795763006e-20	1.46249573990595
HAS1	229.814804812003	6.6576302869868	0.688471280972579	9.67016413172936	4.03730059963697e-22	2.55446995532932e-20	1.56916179291128
RP11-44N11.1	409.227660468593	4.00317346712708	0.41408652447895	9.66748066038693	4.14454994060476e-22	2.61258003635004e-20	1.56916179291128
SERPINH1	517.853928619741	4.50065390356996	0.463965741094275	9.70040135496869	3.00314939120852e-22	2.70840715167486e-20	1.09272644230326
DUSP4	2506.51075480674	10.6679679392939	1.0996477990384	9.70125884726242	2.97801371666798e-22	2.75171029152211e-20	1.06259294141368
XXbac-BPG252P9.10	99.2617598389894	9.4868175419599	0.980636512036931	9.67414268744117	3.88332643739409e-22	2.97194705321842e-20	1.27822162091522
LINC01004	320.550035583803	3.44890227788063	0.357473367691901	9.64799783589241	5.01247831094666e-22	3.20245526459267e-20	1.52552391228644
HES1	645.43189486657	5.30330127687715	0.550569068784138	9.63239959809006	5.83506575958104e-22	3.9922689898472e-20	1.41934387671143
GLUL	30527.3110022963	2.67739506434509	0.277162129291121	9.66003209454655	4.45724301181114e-22	4.05862498100805e-20	1.06259294141368
RP11-356I2.4	2678.14151449219	4.6495303009004	0.481177835519151	9.66281062361059	4.33795978377458e-22	4.12705750242579e-20	1.01332358587931
RP5-1053E7.2	93.8839036875015	6.9853495810491	0.724666469013909	9.63939947511913	5.45058995914225e-22	4.56659445077246e-20	1.1465250029159
RP11-132N15.3	110.023799407771	7.25083041260458	0.755690046150088	9.59497938280967	8.39338801188635e-22	4.69288717192849e-20	1.71184572791317
SEMA6B	2453.58816886302	4.56932062245077	0.473841593176504	9.643139581351	5.25554906595008e-22	5.01597593315823e-20	0.999241999099042
IL1RL2	229.738908354495	7.88520956805762	0.821943421376642	9.59337268598243	8.52517198417358e-22	5.21011105397727e-20	1.54998844555328
SPAG5	314.164634882132	3.82161733149768	0.398414450760945	9.59206505737592	8.63393537269229e-22	5.21011105397727e-20	1.56916179291128
HIP1R	2028.33061909115	5.39483054803302	0.559859258663647	9.63604774691084	5.63145327736262e-22	5.31756649338667e-20	0.999241999099042
RP11-47I22.2	711.494175340347	4.23623074169994	0.440451813686813	9.61792098490973	6.71751239413821e-22	5.77993321434774e-20	1.09272644230326
RP11-655C2.3	98.0740251166109	7.22868519723532	0.752511766259871	9.6060759729556	7.53666006165876e-22	6.15870339401593e-20	1.1465250029159
ARC	194.83976666103	8.24018244733352	0.861873486321711	9.56077960177292	1.16872958719469e-21	7.46082409715193e-20	1.46249573990595
SNX8	842.793874449953	2.52292047024064	0.263149227653351	9.5874135475864	9.03207573217304e-22	8.29250262843444e-20	1.01332358587931
RP1-257A7.5	434.335582015015	5.30033478511377	0.555017932891364	9.54984419602749	1.29891484867922e-21	8.6195906634226e-20	1.39708996941447
DLGAP1-AS2	476.316799508819	5.01122628784263	0.52535241310579	9.5387898919454	1.44508629443561e-21	8.82340923477777e-20	1.51313300266334
RHOH	4656.47091944963	7.51794019883524	0.786290670261886	9.5612735635427	1.16316409899117e-21	1.05683509576713e-19	1.01332358587931
BASP1	5048.59737124137	3.69193261249705	0.387231070869538	9.53418485816933	1.51067669488973e-21	1.30442416817412e-19	1.06259294141368
RP11-370F5.4	98.7651483252054	9.86677792203194	1.03648167879768	9.51949091225367	1.74029502559746e-21	1.31559583173236e-19	1.20953832241934
GPR183	3516.84311566782	4.16791351769497	0.437233688423388	9.53246199469203	1.53596562258253e-21	1.31717642593697e-19	1.06259294141368
SLC16A10	1721.41343430698	12.7031202403174	1.33541382725042	9.51249716087845	1.86139590887023e-21	1.66815044349486e-19	1.01332358587931
RALGDS	4478.52715654874	3.90306682922233	0.4108487407061	9.50000923092612	2.09871696587616e-21	1.76241198236296e-19	1.07773338927377
PMAIP1	1495.18159488287	3.87032021080821	0.407484811505047	9.49807232449516	2.13811491559734e-21	1.78941025172896e-19	1.07773338927377
TUFT1	212.294095113736	3.76832260176996	0.398676822251526	9.45207343754867	3.32184225224427e-21	1.90296938129403e-19	1.56916179291128
ZSWIM4	828.303229665311	3.36670861330111	0.355028044534205	9.48293709506307	2.47224516202787e-21	2.05511429577248e-19	1.07773338927377
ETV3	3016.33872030296	3.07286204118753	0.323877802815449	9.48772041330198	2.36141664344898e-21	2.11007507803475e-19	0.999241999099042
PLK2	610.86626408306	3.94556705207385	0.419480193389608	9.40584827186168	5.16121866732069e-21	3.03540188324772e-19	1.51313300266334
TAGAP	6378.0074984789	3.46734503053192	0.3670732982931	9.4459200564442	3.52295522826345e-21	3.12699669009618e-19	0.999241999099042
WNT5A	153.64731282601	8.36242382129844	0.888147735510071	9.4155774844101	4.70488902489566e-21	3.19406593774889e-19	1.30212069995549
CSRNP1	9636.21217176992	3.7916776566209	0.401533493208257	9.4429922304248	3.62282942426694e-21	3.19434997316739e-19	0.999241999099042
HIVEP2	2211.21179521567	3.43809232784743	0.364555506863115	9.43091590477164	4.06523478143132e-21	3.30151247775365e-19	1.07773338927377
KIFC3	858.461591476363	4.4606525995006	0.472911387480221	9.43232224385199	4.01108393535659e-21	3.30151247775365e-19	1.06577607034153
COL1A1	3413.70559113857	13.7260838216034	1.45583037646688	9.42835377217157	4.16575440951502e-21	3.42010255178584e-19	1.06259294141368
MOB3B	703.284121703899	3.2159704771167	0.342521408262405	9.38910794928459	6.05105522933668e-21	3.70709993484673e-19	1.41934387671143
IFRD1	3573.08310461471	3.04705665223397	0.32348565207156	9.41944915553758	4.53460665947719e-21	3.87851367097733e-19	1.01332358587931
THBD	4893.36029151051	4.39720966586922	0.467069778329271	9.41445982995996	4.75521112027694e-21	4.11112459615851e-19	0.999241999099042
FAM124A	195.880374185675	6.29690071354793	0.672689269741996	9.36078661692203	7.914523605953e-21	4.46744805737335e-19	1.52552391228644
ATP13A3	7715.12787776507	3.45424403383444	0.367978757562857	9.38707456026017	6.16898458673414e-21	5.22535826090655e-19	1.01332358587931
EHD1	13232.2424660494	3.94899586486218	0.421120788978505	9.37734723199274	6.76534028582437e-21	5.44721556326555e-19	1.06259294141368
CTB-58E17.1	529.955526370899	4.7697554024623	0.510881113555215	9.33633143975442	9.97297964367029e-21	6.08776943522685e-19	1.39708996941447
NR4A1	6509.66974880766	3.61330812280601	0.386506387519357	9.34863753739399	8.8783989404915e-21	7.00311425746799e-19	1.07773338927377
RP11-342F17.1	130.128232517563	8.06594922235723	0.868327628531853	9.28906205137678	1.55653900771598e-20	7.70509449514643e-19	1.71184572791317
RASD1	253.529783851339	4.38319446938249	0.471594125798345	9.29442126099925	1.4800920122196e-20	8.06606898881252e-19	1.54998844555328
XIRP1	87.1748680355813	9.47527281343665	1.01817934041721	9.30609415975189	1.32619726478221e-20	9.23237942000292e-19	1.20953832241934
IL1R2	4046.7958505594	4.56520300799532	0.48982566469482	9.32005678150737	1.16278056984969e-20	9.63169195677349e-19	1.01332358587931
ANKRD28	1070.07182092886	2.72774100829118	0.295058327405171	9.24475181663143	2.35787261271963e-20	1.30385214631573e-18	1.51313300266334
RP11-779O18.1	130.011242182019	6.37903589290434	0.689362308089848	9.25353158715623	2.17195173349059e-20	1.40763278697056e-18	1.28701125448938
CTD-3088G3.6	424.959742812637	5.76871308050903	0.625824727320873	9.21777748412823	3.03321821400282e-20	1.82271368437567e-18	1.38371756714344
ISG20	3208.23269581732	4.08086830049391	0.441391050920959	9.24547131614745	2.34206219666974e-20	1.94283064024139e-18	0.999241999099042
NABP1	9696.18964069794	3.09477424935331	0.33533224278952	9.22897906747316	2.73223583281497e-20	2.09489955721527e-18	1.07773338927377
SLC2A3	22204.2212342505	3.65167719727554	0.395766767964555	9.22684139463317	2.78729898199526e-20	2.16085855105455e-18	1.06259294141368
C1QB	2815.5448390146	4.26107883690147	0.462324602290466	9.2166387334593	3.06559313695475e-20	2.36777781504539e-18	1.06259294141368
TNIP3	1101.43355661953	12.361719492956	1.34053717339336	9.22146713892628	2.93062484773324e-20	2.36777781504539e-18	1.01332358587931
IL7	234.748928958386	4.34439961760474	0.473555542976482	9.17400225177071	4.55775532218507e-20	2.37070717230007e-18	1.56916179291128
RP11-37B2.1	443.793695601892	3.37726395274629	0.367940311049473	9.17883648875916	4.35774307417576e-20	2.49826481818887e-18	1.41934387671143
LIF	570.948281399578	11.3012960847522	1.23274535595408	9.16758358096237	4.83740645192789e-20	2.83598228092431e-18	1.38371756714344
ADORA2A	297.771056464338	3.80435900015241	0.415571231418162	9.15452926606542	5.45953116595411e-20	2.89436077520882e-18	1.52552391228644
SH2D3A	206.068510101385	6.46867064695069	0.706765785017317	9.15249547173848	5.56332780658884e-20	2.94045083980266e-18	1.52552391228644
PALD1	276.073298736258	5.27592647690625	0.576435064857613	9.15268136613007	5.5537600697787e-20	3.04416320861231e-18	1.46249573990595
RP11-153M7.3	431.051098699178	2.99976431460762	0.327879665254714	9.14897943511455	5.74739291588876e-20	3.04416320861231e-18	1.51313300266334
RP11-79H23.3	143.815129909591	7.89380993497694	0.861684583486667	9.16090421745266	5.14642593869728e-20	3.15807531259032e-18	1.30212069995549
TIMP1	8423.45481905471	3.65478713056814	0.397761769007778	9.18838213055282	3.98793963837143e-20	3.17938895867083e-18	0.999241999099042
ZNF267	5183.97041861067	3.5003304522218	0.381437652555632	9.17667783652084	4.44595987780083e-20	3.48485580436944e-18	1.01332358587931
LYRM1	1015.13891075042	3.86793115020282	0.423468921347302	9.1339197641628	6.60629986047227e-20	3.78080067949043e-18	1.38371756714344
NFE2L2	4304.90233403473	2.96996636913449	0.324456711739653	9.1536598309534	5.50366726582662e-20	4.03202450598697e-18	1.07773338927377
TP53INP2	1108.23666819092	3.34162888380469	0.365328470245431	9.1469161479798	5.85819562040848e-20	4.3270651735705e-18	1.06577607034153
ZSCAN12P1	65.0892145020384	9.68908293532763	1.06169191585949	9.12607771670169	7.1026010528795e-20	5.1329030903679e-18	1.08609268896551
FNIP2	3301.8055358415	2.85497623390473	0.313091148626422	9.11867437463481	7.60488090176565e-20	5.5841846051465e-18	1.06577607034153
NRP1	1132.98983883427	5.07812693928297	0.558904457381486	9.08585872274917	1.02883285103723e-19	5.80169937409865e-18	1.38371756714344
SCN1B	179.22978758987	4.59095316375622	0.505702813899315	9.07836191053956	1.10221129500378e-19	5.86349249077648e-18	1.46249573990595
GTF2IRD1P1	273.532076723638	6.7826894613637	0.748097370842055	9.06658641739262	1.22804005483802e-19	5.94767699314603e-18	1.60170772216121
CCDC147-AS1	182.465279607394	7.39964535865729	0.816729340209446	9.06009493519565	1.30337067257853e-19	6.42471709622844e-18	1.56916179291128
DNAJA1	3493.35084335644	2.7048452113044	0.297308335025827	9.09777793841343	9.21987728001143e-20	6.67194276990819e-18	1.06577607034153
TIPARP	2182.98631368495	2.68141400096238	0.294860265606451	9.09384652234307	9.55957724170281e-20	7.25482044859936e-18	1.01332358587931
WTAP	4360.77223585529	2.962783389654	0.325778824992983	9.09446275312034	9.50552485149195e-20	7.2943765575039e-18	0.999241999099042
NEURL3	80.2313780578712	9.14272413407221	1.00744063202272	9.07519891838749	1.13470045379149e-19	7.56712113783553e-18	1.1465250029159
DNAJB1	15762.6513558163	4.65738908700778	0.512500635061438	9.08757720163499	1.01270490864886e-19	7.61941394903723e-18	1.01332358587931
ETS2	17676.3876245314	3.39740022670619	0.373974564503393	9.08457566149624	1.0410396625892e-19	7.92028453772216e-18	0.999241999099042
RP11-61J19.4	441.2742854951	3.86362612655464	0.427232095869126	9.04338921141867	1.5188791995238e-19	8.24145659085414e-18	1.39708996941447
SAV1	436.778672846011	3.13086424246241	0.346294620651015	9.04104209466652	1.5518525493782e-19	8.39644887234479e-18	1.39708996941447
FAM177B	183.931470780915	4.55820322350737	0.506005077266412	9.00821637627061	2.094348266604e-19	8.5754429011978e-18	1.84089860474644
AKAP2	117.314954041014	7.18829230693244	0.796451029075557	9.02540400415567	1.79033526765843e-19	1.04558896724481e-17	1.28701125448938
COL12A1	120.541579353647	8.77372096746973	0.975843082226195	8.99091373118535	2.45183449795937e-19	1.07352065993773e-17	1.71184572791317
COL1A2	1527.76242697945	12.7721173267948	1.41339744751749	9.03646553857019	1.61819349794634e-19	1.12222863941263e-17	1.07773338927377
USP36	2787.8769743043	2.56632861453037	0.284176473673669	9.03075677361451	1.70488642610155e-19	1.19226694604327e-17	1.06577607034153
LINC00515	137.92273243065	7.27634309741426	0.808022557714421	9.00512371584796	2.15422789675984e-19	1.24405192090938e-17	1.28701125448938
ADORA2A-AS1	618.379782142602	4.22142247209307	0.469424335861433	8.9927644342222	2.41088590898339e-19	1.29135898114185e-17	1.38371756714344
HPCA	84.4721057441444	9.22787202560427	1.02525568879277	9.0005567649861	2.24575860806287e-19	1.29857382548749e-17	1.27822162091522
SRC	2141.47772017902	2.57384515837115	0.285543978075079	9.01383098926501	1.98981247576517e-19	1.46773111089943e-17	0.999241999099042
RP1-257A7.4	739.792999560418	4.33827021893808	0.483626192986935	8.97029623673686	2.95718020729045e-19	1.57084739981056e-17	1.38371756714344
NEU4	140.840039612511	7.93306382777196	0.883791762299209	8.97616855709751	2.8035974296121e-19	1.59675731827994e-17	1.28701125448938
PTRF	141.141392937727	8.78445880620415	0.981245899647026	8.95235211618627	3.47986896282166e-19	1.62108584531958e-17	1.56916179291103
VPS37B	2739.67200275454	3.05941368134342	0.340310648085169	8.99006157626237	2.4709195758901e-19	1.7775827462335e-17	1.01332358587931
CTB-119C2.1	302.229873685735	5.33601418470856	0.596306318261942	8.9484448198729	3.60525597150288e-19	1.79214292316424e-17	1.46249573990595
RP6-91H8.3	165.089619930586	8.00917133387027	0.898953861697721	8.9094353727393	5.12931118415337e-19	2.02011152626582e-17	1.84089860474644
TPRA1	964.698841897464	2.66455993663605	0.29719394032494	8.9657276784403	3.0823877790293e-19	2.09115258178385e-17	1.06577607034153
RN7SL336P	120.488363031433	6.50103778443689	0.727612060153793	8.93475814991684	4.08069819932968e-19	2.25979528986924e-17	1.30212069995549
MIR23A	275.517554074541	3.42357340365353	0.384048859014435	8.91442149428401	4.90369600293085e-19	2.27512669390934e-17	1.54998844555328
DLL1	248.992011859244	5.9957591142697	0.673702397277631	8.89971467891165	5.5990432417957e-19	2.63228630542042e-17	1.52552391228644
PLEKHA7	207.370180747396	4.62750093332932	0.520878818978978	8.88402592833418	6.448325062007e-19	2.93933096057188e-17	1.56916179291128
KLF6	13722.0597121841	1.86804233035942	0.209173696415061	8.93057952493548	4.23782901812615e-19	2.98331202872319e-17	1.01332358587931
GS1-279B7.2	212.384195252445	4.66377029977282	0.524856850075004	8.88579485836251	6.34653687182942e-19	3.08732839676413e-17	1.46249573990595
RP11-22N19.2	452.528563404339	11.1045452391616	1.24951118120087	8.88711154108227	6.2718039068281e-19	3.18529060654693e-17	1.39708996941447
RPL36A	549.843181941739	3.97267297801647	0.447841998581372	8.87070214629422	7.26861290459496e-19	3.39937302668384e-17	1.51313300266334
SESN2	893.215609882903	3.24397448609655	0.366153508959937	8.85960234359379	8.03003576578487e-19	3.74551255880342e-17	1.51313300266334
NLRP3	16412.7684126683	3.55631223214674	0.399691183358983	8.89764993628252	5.70415997534193e-19	3.76743843526553e-17	1.06577607034153
NFKB2	5764.87084938811	3.28858912867938	0.369737903221633	8.89437923465503	5.87467561440883e-19	3.82688643829451e-17	1.07773338927377
DUSP5	2045.890550471	3.64290314263837	0.40953274126399	8.89526715591736	5.8278927994265e-19	4.08128683735025e-17	0.999241999099042
OLFML2B	575.970556688256	3.79910244765322	0.428849621462677	8.85882196816596	8.08643904007315e-19	4.08128683735025e-17	1.38371756714344
IL7R	3397.87030741491	8.29252029899344	0.933421771749047	8.88400136998616	6.44974949340659e-19	4.22771244916374e-17	1.06259294141368
RP11-925D8.3	968.83330229993	4.90906642690125	0.552689454788386	8.88214237556032	6.55848184737958e-19	4.22771244916374e-17	1.07773338927377
IL4R	4389.75339370682	2.59088963022058	0.291749769854757	8.88051987670947	6.65486005671179e-19	4.55063270201935e-17	1.01332358587931
AC046143.6	60.4123021390467	9.51490968757604	1.07691093151098	8.83537292561975	9.97648821139685e-19	5.39067746510493e-17	1.27822162091496
C10orf128	598.801253557621	3.57586848759371	0.405138549194626	8.82628546383	1.08209620843588e-18	5.39067746510493e-17	1.38371756714344
KRT17	55.938042239756	9.55816247840104	1.08285100654202	8.82684914236181	1.0766586780079e-18	6.12011635783228e-17	1.20953832241934
RP11-196G11.2	147.093682857891	5.38255795856307	0.610587109852783	8.81538092060418	1.19278817236265e-18	6.28192268959805e-17	1.30212069995549
HIVEP1	2197.0750444547	2.7077592281815	0.30697297665192	8.82083907747964	1.13605184000919e-18	7.29112955298632e-17	1.06577607034153
NAMPTL	1042.85433138869	3.44846100919062	0.392411062692232	8.78787918345526	1.52409745220933e-18	7.51472179956422e-17	1.38371756714344
TREML5P	317.241004762761	5.02494062787088	0.572670233524016	8.77457973841092	1.71543288004451e-18	7.53148722529508e-17	1.54998844555328
HS3ST3B1	845.413501039945	4.66019401028194	0.532197298188073	8.75651572480376	2.01378649182123e-18	9.03363386445258e-17	1.51313300266334
DUSP16	686.746373345735	3.2107189993026	0.367937672455391	8.72625784110724	2.63238140142294e-18	1.28801535540321e-16	1.38371756714344
CD36	2107.90773234825	-2.37422823860143	0.271195859451648	-8.75466256528423	2.04715032718934e-18	1.2971786147361e-16	1.06577607034153
RP11-141B14.1	152.823873546561	4.3227749770137	0.496983805751805	8.69801978854117	3.37725655776478e-18	1.4498112480949e-16	1.56916179291103
RP13-516M14.2	200.86350094949	4.49385692624705	0.516596612835868	8.69896707525418	3.34918671894833e-18	1.47515408684051e-16	1.52552391228644
CKS2	201.659983975617	3.97956017240071	0.457290943702265	8.70246880504972	3.2474092019909e-18	1.48820970511541e-16	1.46249573990595
LILRA1	849.777871901087	-2.62257044931559	0.301590136968389	-8.69580973594794	3.44365068670089e-18	1.52149716555947e-16	1.51313300266334
DNAJA4	1598.21078367339	4.42628558433354	0.507167978490863	8.72745475277138	2.60468011038504e-18	1.62977542551962e-16	1.06577607034153
ADM	8807.0871330219	4.192836420222	0.480675716717993	8.72279641844668	2.71413997506117e-18	1.69401993688235e-16	1.06577607034153
HSPB1	1156.90344539532	4.50368866621434	0.5171174670177	8.70921783436911	3.05978763365212e-18	1.9049921019185e-16	1.06577607034153
HEY1	88.2520845119132	7.87397530969202	0.906119538286021	8.68977544020971	3.63156594538918e-18	1.95187203916003e-16	1.23148399218435
RP3-393E18.2	566.228970524771	9.11200348991641	1.05254591295852	8.65710785414028	4.83884803863778e-18	2.11140752768386e-16	1.51313300266334
PFKFB3	26583.9243986734	3.62290268564325	0.416696945506497	8.69433463506575	3.48868088381454e-18	2.26748258902835e-16	1.01332358587931
AL590452.1	294.789609008211	4.67673408285532	0.541877953441233	8.63060409296116	6.10287828518397e-18	2.50327549384566e-16	1.60170772216121
PPFIBP1	110.934039964888	4.20405943165304	0.486127065136	8.64806700379232	5.23790752919704e-18	2.6510306942531e-16	1.29487924322279
SOCS1	642.745803227666	4.46738851169951	0.518399006647638	8.61766410508585	6.83337889458149e-18	3.19763545028722e-16	1.39708996941447
ATF3	2930.73838998978	4.47878027945201	0.518738335042843	8.63398745936543	5.92494985467089e-18	3.58529924710594e-16	1.07773338927377
SDC1	69.9094074105462	9.24770451204668	1.07444007833334	8.60699884389234	7.49982030112411e-18	3.70714547361213e-16	1.31613413428728
RND1	92.7236531292595	9.12633289200189	1.06052301713031	8.60550195006328	7.59835082386233e-18	3.85781642116652e-16	1.27822162091522
RAMP3	115.066600209784	5.24132139691323	0.609243253576061	8.60300276802142	7.7657102067967e-18	3.86100484809986e-16	1.30212069995549
RP11-443B7.3	477.994359835444	4.11205914654204	0.478231187698787	8.59847549117188	8.07819833350086e-18	4.77439201385507e-16	1.09272644230326
AP000640.2	139.069214799789	6.88478347823244	0.802605877143683	8.57803770729169	9.65053153348377e-18	4.77487680938912e-16	1.30212069995549
GREM1	59.8586761991923	9.23362352565902	1.07636462542235	8.57852748740778	9.60953546565488e-18	4.8317908317963e-16	1.27822162091496
DKFZP434E1119	156.160622781955	8.34183787613999	0.972898223876715	8.57421431288075	9.97655014089793e-18	4.93986699221941e-16	1.29487924322279
CCND1	97.424604814003	5.500190757288	0.641526892315787	8.57359344272129	1.00305075130983e-17	5.01921326935795e-16	1.27822162091522
PHLDB1	580.498542771327	8.47392428961888	0.986349423088594	8.59119911388416	8.60663346617077e-18	5.02571703100764e-16	1.09272644230326
AGRN	838.202090723143	3.0500199437716	0.357131353269395	8.54033093384236	1.3383797668105e-17	5.63038650919084e-16	1.51313300266334
BIRC3	3200.20941881868	3.03358660898582	0.353640642184302	8.57816169049045	9.64013747930333e-18	5.6802846349625e-16	1.07773338927377
GEM	490.941822118722	9.13184241213071	1.07001833660121	8.53428590872281	1.41023710777092e-17	6.29459005323569e-16	1.41934387671143
TFRC	5825.57662438608	3.28565024255736	0.383586341478858	8.5656080190187	1.07507027066373e-17	6.3045726031193e-16	1.07773338927377
TXN	935.567454302753	2.25873026613612	0.263833062466599	8.56121005085201	1.11689003361197e-17	6.53429682267253e-16	1.07773338927377
JOSD1	4221.48112262776	3.43721115034176	0.401865208363526	8.55314438475218	1.19779913558444e-17	6.99108402481703e-16	1.07773338927377
AC004381.6	516.997166864196	5.25862043025854	0.617741530291875	8.51265484412859	1.69995524508479e-17	7.050286399022e-16	1.51313300266334
FSCN1	553.627563858598	3.4735883307391	0.408106272917256	8.51147987976009	1.71727333775072e-17	7.76989722654099e-16	1.38371756714344
PDE4DIP	3102.09294794256	2.58380643436675	0.302989873625125	8.52769897374052	1.49287407362563e-17	8.74902875092189e-16	1.06577607034153
HILPDA	325.183576361301	4.63459732507244	0.546961800110266	8.47334736015957	2.38440213548146e-17	9.25475008497602e-16	1.60170772216121
LINC00243	192.435850819555	6.73797266909318	0.794186461705216	8.48411927675766	2.1735871246115e-17	9.25475008497602e-16	1.46249573990595
RP11-350G8.7	229.987065419566	3.59837603630882	0.424515958186803	8.47642112602372	2.32227051052225e-17	9.29264371262445e-16	1.54998844555328
GTPBP1	6772.16465882176	3.40189127702246	0.399335750659462	8.51887483503439	1.61110844343362e-17	9.97695171580374e-16	0.999241999099042
IL1RAP	2791.62866529904	2.95067098796864	0.346847974017344	8.50710169586026	1.78335104342197e-17	1.03301311913527e-15	1.06577607034153
SAMSN1	6965.00801069422	3.2177231322399	0.378469177107491	8.50194236907702	1.86444374292018e-17	1.08071416055816e-15	1.06259294141368
LAMA3	57.3541482634373	8.9377450307542	1.05518026882556	8.47034890133235	2.44659092791867e-17	1.22083487096531e-15	1.23148399218435
RP11-211G3.2	3254.44019046308	3.92647800985063	0.46293484078421	8.48170771333432	2.2191246628198e-17	1.26238802016061e-15	1.07773338927377
AF064858.8	184.986409351937	5.8820240076186	0.698442249996964	8.42163257970743	3.71273860791653e-17	1.48866963367464e-15	1.52552391228644
GIMAP2	425.586625313907	-2.82312535112634	0.334952648857873	-8.42843118498294	3.50330089654909e-17	1.54509692506437e-15	1.38371756714344
LCP2	21950.0814449478	3.46564701017229	0.409862517149913	8.45563296266168	2.7757745762674e-17	1.68779961351457e-15	0.999241999099042
ZEB1	310.538555788506	4.25526326573496	0.506410271053683	8.40279810455082	4.35963857642986e-17	1.68779961351457e-15	1.56916179291128
FJX1	53.024852647363	9.04094357811131	1.07115039231741	8.44040542108328	3.16238850900314e-17	1.76480223316048e-15	1.08609268896551
RP11-324I22.3	105.478366877903	7.39910851812098	0.878289289677943	8.42445490919528	3.62433541511972e-17	1.77975067881039e-15	1.23148399218435
C11orf21	523.197232017509	-3.29716977458475	0.391520168080036	-8.42145575987475	3.71834736004726e-17	2.0531096682957e-15	1.09272644230326
IL18R1	633.526566770393	4.77757382720286	0.569434722724082	8.39002898233487	4.86022340829798e-17	2.06138241470569e-15	1.41934387671143
ARID5A	2428.33461948899	2.47085114341968	0.293445656427696	8.42013193685996	3.76060560952853e-17	2.09582471386474e-15	1.07773338927377
AMPD3	2389.38477754331	2.9153883188937	0.347031176814911	8.40094064646136	4.42916241295701e-17	2.4979511487404e-15	1.06259294141368
FAM86B3P	411.571898478554	3.94224872973338	0.471798056702378	8.35579687904532	6.49924601234973e-17	2.54739432969237e-15	1.52552391228644
MFI2	758.517705221535	4.76237427204602	0.569919769968923	8.35621875743264	6.47605686874172e-17	2.55335337210019e-15	1.51313300266334
UPB1	238.94112941216	5.01655624473297	0.600853810811992	8.34904623131809	6.88163995239668e-17	2.68520616620131e-15	1.52552391228644
UBE2S	646.909512548069	2.83512773946218	0.339275392889866	8.3564201792333	6.46501423299868e-17	2.74839613176777e-15	1.39708996941447
BRE	1155.24910309881	2.90711462019654	0.346679267288254	8.38560275881557	5.04664878714413e-17	2.76879920735655e-15	1.07773338927377
CISH	714.498687215902	3.24509010060756	0.387052904599622	8.38409959476824	5.11155019888485e-17	2.76879920735655e-15	1.09272644230326
PPP1R3B	931.559654290143	3.24850974770113	0.387661056330386	8.37976808517121	5.30320925387185e-17	2.90310748756181e-15	1.07773338927377
PKP1	44.1806908834798	9.38675800998757	1.12322997282451	8.35693334142721	6.43696477164004e-17	3.07699052185342e-15	1.23148399218435
RP11-465L10.10	59.6816457812303	8.79893182519431	1.05349385061332	8.35214350807249	6.70351440545457e-17	3.08042342672627e-15	1.27822162091496
MXD1	9664.33928136962	2.98325397054422	0.3561978963093	8.37527116654768	5.50968612289035e-17	3.23156248670079e-15	0.999241999099042
EIF2AK3	810.197885792036	2.51209751318488	0.301879780960663	8.32151628436562	8.68450832890682e-17	3.3563633299119e-15	1.51313300266334
IL6	3482.22010701712	12.1935659679942	1.45727004885322	8.36740312997568	5.89019105119043e-17	3.39178737631943e-15	1.01332358587931
AC017002.2	467.262385812349	4.51517305379011	0.542244796743617	8.32681674569384	8.30451452562349e-17	3.4533184452746e-15	1.39708996941447
FAM46C	694.136482837951	4.4842755983475	0.538653174979096	8.32497756747006	8.43447131174422e-17	3.4533184452746e-15	1.41934387671143
RP11-170L3.2	65.1588824899775	7.7220223859823	0.924176899030971	8.35556741796845	6.51189303004731e-17	3.47568103300022e-15	1.08609268896551
FTH1	16366.4901915484	2.67690036198456	0.320131146706582	8.36188665027987	6.1723133124141e-17	3.5729890379689e-15	0.999241999099042
COL3A1	1605.7878787582	12.59987374442	1.50877748669674	8.35104835240194	6.76597137866042e-17	3.62351551203333e-15	1.07773338927377
SPN	1350.62202683074	-2.84004424761558	0.340442997735735	-8.3422019736183	7.29197679720058e-17	3.89676482606845e-15	1.07773338927377
AC015969.3	451.478253496999	4.17752314100455	0.502924337405076	8.30646447248744	9.85957312876018e-17	4.0556921184751e-15	1.39708996941447
CDC42EP2	615.02406042526	2.40889274732343	0.290024140619367	8.30583530798185	9.91196391961409e-17	4.0684556789796e-15	1.39708996941447
C17orf96	115.037184471148	6.01551692552557	0.723621348161229	8.313072770464	9.32552930219519e-17	4.09809033157261e-15	1.30212069995549
RP1-28O10.1	125.184077611031	7.20790541268894	0.867552221121061	8.30832454486118	9.70627590601503e-17	4.25625563668138e-15	1.30212069995549
RP11-925D8.6	1009.18201802664	4.36964290916212	0.527172951176136	8.28882229145735	1.14375278827577e-16	4.30675744783704e-15	1.51313300266334
SH3PXD2B	2101.56860775845	4.39271957323704	0.528043960924254	8.31885202426764	8.88193546953473e-17	4.75233520240898e-15	1.06259294141368
INTS6	1644.52899188657	2.50640469823021	0.301149263697573	8.32279869276802	8.59102836274429e-17	4.80990380324171e-15	1.01332358587931
KMO	476.535683676675	2.60608917821784	0.314672829369321	8.28190086650017	1.21224489997807e-16	4.91224891080777e-15	1.39708996941447
PLEKHA6	223.317514267399	6.27881199010768	0.759144032278699	8.27091002910312	1.32940346148902e-16	4.92299177842901e-15	1.52552391228644
DPH1	764.239378749496	3.39493235181255	0.410434511935274	8.27155673582326	1.32221082281027e-16	4.9259935320039e-15	1.51313300266334
RP5-1071N3.1	301.896853318299	4.69779453130455	0.568657209575851	8.26120631585509	1.44207581052951e-16	5.54682639438814e-15	1.46249573990595
SLC25A19	425.732207178447	3.13061839459352	0.377650711031206	8.28971931773968	1.13516022535571e-16	5.83149091409893e-15	1.09272644230326
PLK3	5741.93263921336	3.38195167544165	0.408035309025646	8.28837995299344	1.14801350107913e-16	5.96697584622423e-15	1.07773338927377
FFAR2	3050.60479283014	3.91434165797797	0.47354069763829	8.26611456523194	1.38395562244875e-16	7.25874397631917e-15	1.06577607034153
RP11-465B22.3	92.9412360868587	6.25115632217629	0.757494639206643	8.25240998236422	1.55231817723511e-16	7.55250577018421e-15	1.1465250029159
AC012368.1	136.466477179131	5.01598363691903	0.608987822846616	8.23659102652105	1.77186883515155e-16	7.61704700372238e-15	1.29487924322279
ITGAD	209.261223121593	5.16454739128419	0.628911294022705	8.21188526962236	2.17742282076843e-16	7.92867231539166e-15	1.52552391228644
KLHL21	4785.36991038338	3.47557824633953	0.421210949027981	8.25139577772145	1.56555135498645e-16	8.14277337673804e-15	1.06577607034153
PRAM1	1237.52397025896	-2.18475472982588	0.264631240271137	-8.25584586153705	1.50830178487755e-16	8.23393149045101e-15	1.01332358587931
MAPK13	903.093068599283	3.99495242884058	0.484670377625402	8.24261727818704	1.68483836760678e-16	8.72684922326563e-15	1.06577607034153
TREH	52.2446638848876	8.56053525374773	1.04057152681108	8.22676292131708	1.92340617541571e-16	8.76024947719159e-15	1.20953832241934
COL27A1	113.80047440918	8.01813913744611	0.979786080723183	8.18356097846164	2.75576728156091e-16	8.85003088811635e-15	1.71184572791317
ITGB5	239.365345722794	3.27396514584318	0.399352792838874	8.1981776628369	2.44058475445084e-16	9.15524092794599e-15	1.46249573990595
TBC1D7	1440.23299882068	3.82117475777311	0.466409646146721	8.19274384511993	2.55337219786096e-16	9.23874508458268e-15	1.51313300266334
ANKRD37	229.809383168026	3.32848463302827	0.406896749385814	8.18017012436795	2.83443411299751e-16	9.86919912969608e-15	1.56916179291128
RP11-24F11.2	166.780325944961	4.63711596426503	0.56948789334996	8.14260674970212	3.86857160416594e-16	0.0000000000000114581151125396	1.84089860474644
GTF2IRD1	48.8624777377496	9.07344157792608	1.1096373872227	8.17694292063812	2.91135837871401e-16	0.0000000000000128638293697179	1.23148399218435
CSF3	514.347107458644	11.4097464390858	1.39896060954196	8.15587398334364	3.46663760412843e-16	0.000000000000013262853334102	1.41934387671143
KIF24	312.815418227468	3.25243153447641	0.399548958170599	8.14025782814754	3.94437033854053e-16	0.0000000000000136219944484446	1.56916179291128
AC108676.1	70.6351007378286	6.42583237017676	0.78881549210132	8.14617922000876	3.75603329950495e-16	0.0000000000000158917016744529	1.27822162091522
TNS1	1234.42592716899	3.81878081864393	0.469785044282262	8.12878329168239	4.33620721631332e-16	0.0000000000000169132818363922	1.38371756714344
DTX4	370.94770413076	-3.46230190824289	0.42698252378944	-8.10876725706524	5.11358872183998e-16	0.0000000000000188328682716884	1.46249573990595
LIMK2	4490.39940357801	2.95370307407102	0.362705839670046	8.14352224590044	3.83941930915191e-16	0.0000000000000203668763312616	1.01332358587931
INSIG1	4664.6374355653	3.19119787538728	0.392196012800082	8.13674226977406	4.06055845514875e-16	0.0000000000000214965205873717	1.01332358587931
AF213884.3	85.2527374602554	3.9053354917737	0.480882371254499	8.12118664609326	4.61647425824688e-16	0.0000000000000215567225118282	1.1465250029159
PTX3	684.303212233931	3.98312878201649	0.491992359069605	8.095915939729	5.68350621511277e-16	0.0000000000000219458180275575	1.38371756714344
LPXN	1515.45169512429	2.33418709543116	0.287236012298249	8.12637341938682	4.42324955673335e-16	0.0000000000000221965870422237	1.06259294141368
ADAMTSL4-AS1	526.004962842309	3.3242918074077	0.41079659349234	8.09230616823429	5.85455225470646e-16	0.000000000000022515855849806	1.38371756714344
RASD2	44.1309945601927	9.11935168424007	1.12694490872894	8.09210069951474	5.86443935165129e-16	0.0000000000000236646917856493	1.31613413428702
GRASP	2037.97228163297	2.8580997125818	0.352773016354239	8.10180932237694	5.41477658381486e-16	0.0000000000000269291776897646	1.06577607034153
MRC2	124.196383039824	6.86373710922706	0.85006131552939	8.07440237996544	6.7807923439476e-16	0.0000000000000275469454188655	1.30212069995549
MIR146A	148.356967267828	4.97188842201186	0.617620235048909	8.05007371822613	8.27441820969583e-16	0.000000000000027838859412509	1.56916179291103
FTH1P8	921.195882540384	2.70706499718758	0.33566453366876	8.06479304679523	7.33600323148739e-16	0.0000000000000279339861264058	1.38371756714344
MIR3945	375.582075050435	5.54254809347705	0.688752378900791	8.04722896539775	8.46896517777498e-16	0.0000000000000283807806508085	1.56916179291128
CD1D	575.511579002179	-2.99535903223672	0.371908816084917	-8.05401459360081	8.01216597365671e-16	0.0000000000000303883244860682	1.38371756714344
RP11-214O1.2	244.376946645618	4.74486069387818	0.590226991555059	8.03904389627623	9.0542143875474e-16	0.0000000000000310871045424658	1.52552391228644
SNX9	1913.09025663192	2.74114576425013	0.33957436146179	8.07229895817257	6.89867054507293e-16	0.0000000000000334617397185033	1.07773338927377
CD276	384.76156358216	11.1242412402552	1.38882588362672	8.00981704863234	1.14879211128764e-15	0.0000000000000381958144853212	1.56916179291128
MARK2P8	1027.67412684128	3.21978178597328	0.401234114191901	8.02469598692529	1.01777678816605e-15	0.0000000000000382997923256503	1.38371756714344
AC017002.1	98.2890380204029	4.92000525712201	0.611972306485604	8.03958807446092	9.01409773098369e-16	0.0000000000000408583668272101	1.1465250029159
RP11-93B14.6	94.2782496384039	5.10235218642609	0.635907465492218	8.02373374006022	1.02578518948322e-15	0.0000000000000416241264084869	1.27822162091522
HSD3B7	182.292830914423	4.36275175408282	0.547190294209115	7.97300646640406	1.54860069048259e-15	0.0000000000000435470452751543	1.84089860474644
SKIL	4122.18912737962	3.02719393934507	0.376439720963882	8.04164324528207	8.86416447852862e-16	0.0000000000000451954440268902	1.01332358587931
KATNBL1	1322.19164221338	3.21662020888717	0.400143591959492	8.03866480314099	9.082264917464e-16	0.0000000000000462177229058961	1.01332358587931
CYSTM1	670.319956598279	3.41973852395944	0.428057792028337	7.98896454554683	1.36076818992762e-15	0.0000000000000462837707188956	1.51313300266334
FCGR2A	11911.0981334135	2.58136456540908	0.321617938325175	8.02618342388341	1.00551847746581e-15	0.0000000000000479248971810388	1.07773338927377
BAIAP2	759.57462530682	2.62830047937365	0.328747760785075	7.99488481106933	1.29695064670693e-15	0.0000000000000480530401807488	1.38371756714344
FAM166A	186.680032647049	4.53506743629715	0.568606642365079	7.97575529092284	1.51451754749539e-15	0.0000000000000493873214616455	1.56916179291128
RP3-395M20.12	525.631562055879	3.49500893430013	0.438699108712209	7.96675640522646	1.62893308834016e-15	0.0000000000000586124837388462	1.41934387671143
NACC2	861.622104919062	-2.42580358742758	0.304666060946417	-7.96217202497728	1.69045230080274e-15	0.0000000000000622726281618688	1.38371756714344
C1orf170	105.455574838474	6.53327064445315	0.819757394286507	7.96976116347145	1.58981317467946e-15	0.000000000000063223196706558	1.27822162091522
MIR4734	64.8886706467412	4.61095630409498	0.57823188984904	7.97423384119954	1.53328990723529e-15	0.000000000000063223196706558	1.23148399218435
LZTS1	98.9575521520659	4.8701982297676	0.610829076612618	7.97309495608086	1.54749181451486e-15	0.0000000000000636872531521539	1.23148399218435
KLLN	123.505257802448	4.69872550375207	0.590436442091985	7.95805470120364	1.74765093945306e-15	0.0000000000000686908416671897	1.28701125448938
RP11-217B7.2	239.493791519673	5.54184741239119	0.69849031944745	7.93403610342823	2.12136385089211e-15	0.0000000000000691016344711457	1.54998844555328
ARID5B	1673.24308362271	2.31444394087465	0.289930871085106	7.98274406658569	1.43115449094822e-15	0.0000000000000711732300374964	1.01332358587931
IRF4	882.070349283195	2.9119326754874	0.367475707040009	7.92415014027134	2.2971193811265e-15	0.0000000000000763594905410253	1.51313300266334
CARD17	74.3266688884161	6.5099187185758	0.818588574563014	7.95261370713729	1.82617087122062e-15	0.0000000000000799639508191649	1.1465250029159
GPR157	302.55884697044	3.30354651490204	0.419205254931671	7.88049881540849	3.2607671447696e-15	0.000000000000107107153535011	1.52552391228644
SLCO2B1	2053.61071040219	8.92350174676931	1.12607967482496	7.92439642262113	2.29257152909245e-15	0.000000000000107586438094556	1.06577607034153
REL	4653.93510475147	2.06530194278972	0.2608074798883	7.91887542364299	2.39668323718065e-15	0.000000000000111015679953279	1.07773338927377
ZDHHC7	1337.0784758903	-2.02129171609148	0.255515838786981	-7.91063178583067	2.56085923328542e-15	0.000000000000119726618464553	1.06577607034153
AC073065.3	54.0426619935625	8.23316564948997	1.04402533759903	7.88598260308891	3.12070087573444e-15	0.000000000000126032288357286	1.23148399218435
DRAM1	905.64022871318	2.14268761587707	0.271244351430118	7.89947368334083	2.80083562563702e-15	0.000000000000130457514245072	1.06577607034153
SH3BP5	1325.36900018825	3.04358010259672	0.385596616206185	7.89317119154713	2.94603062192378e-15	0.000000000000136964885257608	1.06577607034153
RASGRP3	405.81931753792	4.17373220771385	0.532235541602198	7.84188931680434	4.43817490168205e-15	0.000000000000137041183291133	1.60170772216121
ZNF429	432.59274910662	3.21725879414726	0.407807446614727	7.88916146787958	3.04223697485139e-15	0.000000000000137437439206159	1.09272644230326
KIAA1257	138.289940819356	4.36913710075665	0.55550531195952	7.86515809424883	3.68631601649333e-15	0.000000000000139495369717528	1.30212069995549
FGD5	98.4728580859374	6.67395688177308	0.848374638502862	7.86675671204729	3.63953450973712e-15	0.000000000000140040821310761	1.27822162091522
C5orf58	924.224341418785	3.64680378137644	0.46443157746324	7.85218740141563	4.08842962404769e-15	0.000000000000145051430832896	1.38371756714344
C5orf45	2221.73563761516	3.72809320329017	0.472964976572862	7.88238746620141	3.21184237326816e-15	0.000000000000146034439362927	1.07773338927377
RP11-462G22.1	161.986318313443	6.10451729398138	0.780275730012852	7.82353860202832	5.13587979758989e-15	0.000000000000146745083462423	1.71184572791317
RP11-221E20.5	122.920915612298	5.99269890795957	0.765526771568542	7.8282029192535	4.94892730505535e-15	0.000000000000153978143480783	1.56916179291103
LAD1	44.0403159994629	8.82683861750791	1.12396425358709	7.8533090259209	4.05201614337679e-15	0.000000000000154484388032716	1.27822162091496
KIAA0226L	504.82478413627	3.00527950971738	0.383625496664183	7.83388887300193	4.73006883412519e-15	0.000000000000166281874535907	1.38371756714344
PARD6G	58.6829078253721	5.39055705130579	0.686871807643382	7.84798122636665	4.22787480544597e-15	0.000000000000169720443957341	1.20953832241934
TIMP3	68.8927211053154	8.62124745414711	1.10220997575112	7.82178318452619	5.20802550346829e-15	0.000000000000197472593688656	1.27822162091522
RP11-806H10.4	156.480351626034	5.36346696148523	0.686086563393125	7.81747850440263	5.38919282642748e-15	0.00000000000020022671509566	1.30212069995549
COL5A2	153.32345009497	7.04418530945343	0.905183643158886	7.78205103758925	7.13580671082895e-15	0.000000000000219601845557694	1.56916179291103
LITAF	11641.104715966	3.55773807336585	0.455386209828686	7.81257314468141	5.60321066760488e-15	0.000000000000250610214044585	1.07773338927377
RP11-170L3.4	245.629664654535	4.09028683914619	0.526314415628855	7.77156528053483	7.75221084447084e-15	0.00000000000025504573591702	1.46249573990595
C1QTNF1	39.5292570154668	8.94299669741989	1.14880616092035	7.78460022381436	6.99339867646735e-15	0.000000000000255205835889538	1.31613413428702
IGFBP4	245.179130285382	5.67031302725775	0.73037307648345	7.76358440614869	8.25621323572266e-15	0.000000000000255371065851464	1.54998844555328
PERP	55.5093608016568	8.08164974579004	1.03512751188704	7.80739537205147	5.83819056596237e-15	0.000000000000257246110378249	1.08609268896551
DNAH17-AS1	46.5929743162989	8.82585782671367	1.13155755371537	7.79974275080817	6.20335011424051e-15	0.000000000000272845276509177	1.08609268896551
RP11-128M1.1	97.8871737847922	6.08056992237771	0.781172757426003	7.78389909859817	7.03228513522456e-15	0.000000000000277239349796122	1.20953832241934
CLEC1A	177.147175430586	3.86137549488922	0.498231737914542	7.75015961659096	9.1777112164862e-15	0.00000000000027839862571407	1.56916179291128
NANOGP1	62.0548838420547	8.13478151074624	1.0455746875725	7.78020126867523	7.24092561667855e-15	0.00000000000028444523187871	1.20953832241934
DNAJB9	455.601006071802	2.65187708735109	0.342077932962781	7.75226003145786	9.02712979934959e-15	0.000000000000301655625846543	1.41934387671143
RNF145	1195.01145966383	1.76193388923065	0.227754206490032	7.73612007604244	0.0000000000000102496663885427	0.000000000000320707076293929	1.51313300266334
KIAA1199	756.430804992222	3.34039794738722	0.431739102134835	7.73707530976425	0.0000000000000101729806222005	0.000000000000347459827459505	1.38371756714344
CCL3	2230.85484679425	7.5084590778934	0.966904653767966	7.76545965378635	8.13496581266275e-15	0.000000000000360099812427861	1.06577607034153
RP1-102K2.8	54.9363326444169	7.4310775166173	0.960348421739748	7.73789735933059	0.0000000000000101074390438579	0.000000000000372390639246684	1.27822162091496
CD209	366.123317362433	4.20306155885188	0.545280803132849	7.70806809024573	0.0000000000000127736595812915	0.000000000000382686739412306	1.56916179291128
PLEK	26645.9857827343	3.53468281305239	0.455374796230945	7.76213976335167	8.3508303539864e-15	0.000000000000386732510885894	1.01332358587931
LINC00152	931.943974886633	3.32826439458826	0.4296909988382	7.74571588324454	9.50448194522376e-15	0.000000000000413124554258956	1.07773338927377
SIK1	3918.64612038284	2.94478040226339	0.379983074563132	7.7497672906853	9.20611028262204e-15	0.000000000000424842530821685	1.01332358587931
FTH1P2	908.236369546556	2.64132546811196	0.34154867171232	7.73337941813662	0.0000000000000104728566573518	0.00000000000045870827066103	1.06577607034153
PIM2	1130.59187298985	2.66432426291804	0.344653981772953	7.73043227068594	0.0000000000000107182003510565	0.000000000000468632096085526	1.06577607034153
CTB-114C7.3	570.506407845589	8.87019202273394	1.15268811006346	7.69522297080481	0.0000000000000141247643823953	0.000000000000470297901070041	1.39708996941447
ZSCAN31	170.992873376269	4.52618864214281	0.589431400056082	7.67890655589804	0.0000000000000160452217525393	0.000000000000480700830903093	1.54998844555328
PTPN1	2926.66890020714	1.98555399446385	0.257263735974026	7.7179707701373	0.000000000000011819629625042	0.000000000000515628935600129	1.06259294141368
FTH1P20	245.258912361641	2.94129879446484	0.383582323314813	7.66797272889674	0.0000000000000174736025168964	0.000000000000521673022905349	1.54998844555328
AC104695.3	616.685177683879	3.11227820844857	0.405627849437814	7.67274291635072	0.000000000000016835671014736	0.000000000000547939426192548	1.41934387671143
MCF2L2	231.29657155648	6.13159353528909	0.799784782428205	7.66655439063635	0.0000000000000176678262165371	0.000000000000557089442103235	1.46249573990595
NIPAL4	273.546784584632	3.83903150779777	0.502160699496187	7.64502580876885	0.0000000000000208903423822932	0.00000000000062044243075605	1.54998844555328
HRH1	120.749552527097	6.13593268756005	0.801117902142884	7.65921304610376	0.0000000000000187075841621199	0.000000000000667988569820438	1.28701125448938
FTH1P16	318.547091662527	2.99372362566271	0.39242203401881	7.62883672714261	0.0000000000000236881415638837	0.000000000000678472045816537	1.60170772216121
RP5-973M2.2	71.2564012046664	6.47118384888375	0.845132688778343	7.65700337332588	0.000000000000019032163673825	0.00000000000068189593911193	1.27822162091522
LINC00659	48.7266895502676	8.8066759560763	1.15130590350287	7.64929279810155	0.0000000000000202087618280385	0.00000000000070198656415945	1.31613413428702
AC061992.2	93.4438489502067	5.19884490488728	0.679372761701834	7.65241881623887	0.000000000000019723362838438	0.000000000000744226291605584	1.20953832241934
SNHG12	420.327933916789	2.51327522461815	0.329401970725878	7.62981235078781	0.0000000000000235095658865035	0.000000000000766689684344203	1.39708996941447
ITGA9	310.703883275816	3.57329865448099	0.469183089739767	7.61600051797034	0.00000000000002616566374268	0.000000000000767820425512265	1.54998844555328
CENPU	766.653504097015	4.50049163856673	0.586880502979489	7.66849744661566	0.0000000000000174022825602163	0.000000000000778627717016193	1.01332358587931
RP11-736N17.4	193.809912920674	5.71893179262038	0.750392226288424	7.62125671384851	0.000000000000025121775974027	0.000000000000778627717016193	1.46249573990595
ZFP36	33774.4027570234	2.83739494320945	0.370940692920925	7.6491875853974	0.0000000000000202253017354072	0.000000000000849216800191707	1.07773338927377
FTH1P23	445.832108772236	2.7336015087166	0.358987706606829	7.61474963740333	0.0000000000000264203080576045	0.00000000000085430006543294	1.39708996941447
PVRL2	1040.79334587419	2.80065926114344	0.366551043894551	7.64057095946815	0.0000000000000216260569143645	0.000000000000904953416318747	1.07773338927377
MIR194-2	189.441606178366	4.87519354419342	0.64396377986066	7.57060210008753	0.0000000000000371498317912861	0.000000000000908556069778272	1.84089860474644
DFNB31	167.656356718205	4.04544691808832	0.533019041235794	7.58968555552731	0.0000000000000320682741551996	0.000000000000929903007273633	1.54998844555328
MYO1B	62.5938450717928	7.7545108691239	1.01961841494309	7.60530680446438	0.0000000000000284228802954836	0.000000000000969003781144593	1.31613413428702
PDCD1	142.48577001832	4.89774764155095	0.644207867420521	7.60274422161603	0.0000000000000289916151059513	0.00000000000100292608732326	1.29487924322279
PRMT10	508.292137184703	2.53090539829633	0.332411874796464	7.61376349700505	0.0000000000000266227755358909	0.00000000000108952486021237	1.09272644230326
PNRC1	10748.983298232	2.35487412409378	0.308929636749321	7.62268764134347	0.0000000000000248447578850732	0.00000000000109459280646838	1.01332358587931
RP11-95M15.2	65.0920356688567	6.76124155992408	0.889813464749809	7.59849319859994	0.0000000000000299598600171764	0.00000000000110397197248685	1.20953832241934
ZEB1-AS1	119.01082071925	7.22781906661865	0.957386619680295	7.54953006240287	0.0000000000000436831555580657	0.00000000000113543016428123	1.71184572791317
PIM3	6227.55960549042	2.85506199243985	0.37524536730527	7.60852029418179	0.000000000000027725172682691	0.00000000000121537841193873	1.01332358587931
PDE4A	1511.61321369145	2.38186856630477	0.313191880031311	7.60514150643575	0.000000000000028459232784651	0.00000000000124547787841614	1.01332358587931
ALCAM	1247.52017501385	2.44525511131266	0.321670593821559	7.60173655372776	0.00000000000002921830809447	0.00000000000127657011374584	1.01332358587931
IER5	5888.76025162431	2.13801549533591	0.281569174789879	7.59321575925847	0.0000000000000312062282791364	0.00000000000129416919115141	1.06577607034153
COL7A1	243.280925035718	3.85413181634156	0.512665557841615	7.51782864557535	0.0000000000000556934286610133	0.00000000000133496231606253	1.84089860474644
GCNT1P3	92.3009132460328	3.55880850006942	0.47014006666141	7.56967710780632	0.0000000000000374153040509562	0.00000000000136271469490069	1.20953832241934
NFAT5	3777.05936589148	2.24023809723233	0.296090667063382	7.56605440978923	0.0000000000000384730958427197	0.00000000000157001084980061	1.07773338927377
RP11-280G9.1	136.115438339584	5.71480781146002	0.758236653641971	7.53697118704377	0.0000000000000481012555076411	0.00000000000162197731892247	1.30212069995549
CHRNA10	89.738906873813	5.87735704195035	0.779066098643047	7.54410575968758	0.0000000000000455401465442696	0.00000000000164872800481508	1.20953832241934
SIGLEC12	166.075288771895	4.39692030773312	0.585348088178392	7.51163349899436	0.0000000000000583940803236875	0.00000000000164872800481508	1.54998844555328
FOSL2	18974.3726928462	2.98977694675961	0.39529088498848	7.5634856767485	0.0000000000000392409043740052	0.00000000000169194326435101	1.01332358587931
CTC-527H23.1	223.782979159488	4.16485665340776	0.554285350231943	7.51392157787492	0.0000000000000573819663012692	0.00000000000171144604938328	1.46249573990595
AC093391.2	145.719183059716	3.42900624403746	0.455506425695686	7.52789873117687	0.0000000000000515633567477462	0.00000000000174473654927132	1.28701125448938
RP4-673M15.1	268.320656467416	4.51256789451711	0.601769190225472	7.49883504807937	0.0000000000000643874915730531	0.00000000000174774893585246	1.60170772216121
CXCL6	43.4854143739999	7.70873249782704	1.02297587683959	7.53559558182603	0.0000000000000486110968627266	0.00000000000194276507566998	1.08609268896551
MARCKS	7385.18203894957	2.31498480517936	0.306926857902698	7.54246409388279	0.0000000000000461173120347267	0.00000000000200003302784684	0.999241999099042
COL6A3	422.148384176702	10.9818960915003	1.45863319409843	7.52889495174844	0.0000000000000511715294190064	0.00000000000202606820403305	1.09272644230326
SLC43A3	1022.37441323814	2.35858763702207	0.315151869563973	7.48397158577952	0.0000000000000721095524406092	0.00000000000205848267460577	1.51313300266334
FLCN	906.958728908846	2.09783328422339	0.278425976952748	7.53461766457021	0.0000000000000489767704638565	0.00000000000208434238907085	1.01332358587931
TREML3P	388.600604398555	5.05689237824259	0.675531243135209	7.48580088579329	0.0000000000000711121392475887	0.0000000000020934996406784	1.46249573990595
RNU6-814P	57.6900688328274	7.52384366268385	1.00012497143727	7.52290351461919	0.0000000000000535729600432224	0.00000000000212031475482572	1.08609268896551
SELK	767.373029214023	2.11560886074282	0.282873185880864	7.47900107305978	0.0000000000000748896624576104	0.00000000000212405281727117	1.51313300266334
RP13-314C10.5	62.4624992173162	6.23016833138487	0.831676299631117	7.49109759908778	0.0000000000000683000024737726	0.00000000000222352080957902	1.31613413428702
CD177	242.082141540856	5.47802932995186	0.73267261167777	7.47677645191015	0.0000000000000761678173492498	0.00000000000222791567044481	1.46249573990595
MAP3K8	3761.83153165521	2.45807147308458	0.326679530155568	7.52441229456288	0.0000000000000529579875602107	0.0000000000022320684415447	1.01332358587931
NIPSNAP3B	104.178071268979	3.95797821196814	0.528291137639176	7.49203976741977	0.0000000000000678113678159788	0.00000000000234801775105927	1.23148399218435
JAG1	485.835939038027	2.54544181291511	0.339603678690665	7.49533050622128	0.0000000000000661315114656706	0.00000000000257649444758687	1.09272644230326
ECM1	156.227228845971	5.71889012803103	0.765770532465868	7.46815120923439	0.0000000000000813293573832559	0.00000000000266966009702061	1.29487924322279
NFE2L3	1412.82646732055	2.46030082026459	0.328217718436116	7.49594151098049	0.0000000000000658241403745937	0.00000000000275665067801158	1.01332358587931
EML4	2204.75350074874	1.9839940223844	0.264648879705007	7.49670289402273	0.0000000000000654430851212533	0.00000000000277488937008575	0.999241999099042
MMP2	79.3229471813822	7.61806189802219	1.0201219610316	7.46779521373933	0.0000000000000815496234445536	0.00000000000280126874415756	1.23148399218435
FAM157A	870.215581536193	3.83837623300094	0.515399335866215	7.44738296286296	0.0000000000000952099462500806	0.00000000000290607318936378	1.38371756714344
TSC22D2	2725.70609293465	2.17663069065971	0.29085453035878	7.48357155714493	0.0000000000000723294909037349	0.00000000000305230270361388	0.999241999099042
RP11-136O12.2	63.3672620044695	7.80283722758251	1.04677075826685	7.45419870201736	0.0000000000000904156459098743	0.00000000000309107805472844	1.23148399218435
ZFYVE16	2520.34940160271	2.10114872422906	0.281348278750664	7.46814138532953	0.0000000000000813354279009625	0.00000000000317231963822033	1.07773338927377
NFKBIZ	20277.4791400269	2.88461638058226	0.386213043756943	7.46897710269374	0.0000000000000808205997067228	0.0000000000031921119647545	1.06259294141368
EFNB2	60.6119013244413	5.47254132355368	0.734712140736696	7.44855164373133	0.0000000000000943704891977799	0.00000000000321104167402808	1.23148399218435
BAALC	44.3518814006612	8.19470298901276	1.10302907234296	7.42927198791442	0.000000000000109197003777346	0.00000000000347108849000269	1.31613413428702
FAM65C	717.891131591682	2.64515933560488	0.357110609968961	7.4071149435599	0.000000000000129076582856155	0.00000000000356322424977223	1.51313300266334
PDGFB	340.840959040421	8.97839374605893	1.21302734038687	7.40164170017428	0.000000000000134511037425169	0.0000000000036192702640484	1.54998844555328
FAM210A	373.499020840355	3.12636674111926	0.422653767011904	7.39699249156627	0.000000000000139303423586956	0.00000000000380236798094898	1.52552391228644
ZHX2	582.996656426947	2.22363707183046	0.30058522488802	7.39769252683279	0.000000000000138571245717498	0.00000000000380739798191208	1.51313300266334
CTB-131B5.2	256.930091970922	4.52967420156044	0.614578853251464	7.37037107215119	0.000000000000170153751416864	0.0000000000038367708539978	1.84089860474644
SNAPC1	544.943331597286	3.87446237889325	0.523392489485745	7.40259452843901	0.000000000000133549060762145	0.00000000000389969294996935	1.41934387671143
VDR	1885.66868295164	2.49590479671611	0.335813641353106	7.4324103888671	0.000000000000106636343746444	0.00000000000415278625323188	1.06259294141368
AC002456.2	112.599434850647	4.4636250692811	0.60603747310773	7.36526249175954	0.000000000000176798635141673	0.00000000000426717691804572	1.71184572791317
KCNJ15	986.408827418672	3.67777817797826	0.499009107388557	7.3701624349604	0.000000000000170420261123329	0.00000000000464618651467938	1.51313300266334
CEP170B	70.7739703282362	7.66618398500632	1.03731147645552	7.39043590957039	0.000000000000146348228684539	0.00000000000489483901885106	1.23148399218435
RP11-213H15.1	217.301808013232	4.04622379230728	0.551721376954392	7.33381732396016	0.000000000000223687950964844	0.00000000000499713030151929	1.84089860474644
HCP5	1637.5000860616	2.82989757475995	0.382153322392349	7.40513665312204	0.00000000000013101548504467	0.0000000000050628251447768	1.06259294141368
CCL22	420.362435814816	9.54214560459794	1.29185162331993	7.38640988821581	0.000000000000150846297354116	0.00000000000565966514883048	1.09272644230326
TSPAN32	355.42273279138	-3.11090169011083	0.423977282354415	-7.33742542250258	0.00000000000021774165286403	0.00000000000568031821004362	1.56916179291128
ALOX5AP	1949.79304249231	3.83793893083782	0.518840669643314	7.39714358451561	0.000000000000139145072087745	0.00000000000569152167181268	0.999241999099042
RP11-1017G21.5	303.368859427413	3.45623094947108	0.470581138442108	7.34460153017006	0.000000000000206372987194675	0.00000000000575867908182618	1.46249573990595
PELI1	8068.06811113396	2.69006488492731	0.36430339800299	7.38413338901995	0.000000000000153449549683913	0.00000000000580167412131426	1.07773338927377
CCL4	4519.9735304139	9.11335244558618	1.23504851075055	7.37894290488063	0.000000000000159551229254724	0.00000000000609072053923065	1.06577607034153
NDRG1	5409.22567386765	2.91407511460105	0.394521514824563	7.38635284794769	0.000000000000150910991608255	0.00000000000613509264195227	0.999241999099042
CD33	487.895179505574	-2.28629941009318	0.310200777537658	-7.3703858134773	0.000000000000170134936586311	0.00000000000631524848863279	1.09272644230326
HPS5	962.321823584414	2.01071357989991	0.272712582713976	7.37301359508143	0.000000000000166813468634514	0.00000000000633887241120314	1.06577607034153
WBP5	47.811406140495	7.33673473446396	0.998585583478153	7.34712663176002	0.000000000000202512993379202	0.00000000000664982873756994	1.23148399218435
AC104695.4	82.0399359822618	6.77436448318011	0.922576042292029	7.34287925616409	0.000000000000209047107151482	0.00000000000685397014589748	1.23148399218435
SBNO2	4658.33373398737	1.77227343461647	0.240640702550063	7.36481158771451	0.000000000000177397238659641	0.00000000000715722173545674	0.999241999099042
LINC00309	76.2463413939889	7.7212350235343	1.05319792315074	7.33122887333036	0.00000000000022805180876233	0.00000000000718187983273021	1.27822162091522
AREG	361.699510263108	4.42512735976757	0.6057819965872	7.30481820968178	0.000000000000277641858664085	0.00000000000731509829159435	1.52552391228644
FAM222A	102.794834349586	5.76620309484217	0.78734219755578	7.32363019884204	0.000000000000241351203758423	0.00000000000735949509013937	1.31613413428728
KLF13	2664.0728774831	-1.83960646236493	0.25031256913916	-7.34923727039136	0.000000000000199341060390503	0.00000000000749505720296101	1.06577607034153
PNLDC1	43.6077461581052	7.56717508819378	1.03392243515026	7.31890017174645	0.000000000000250011489974215	0.00000000000760064418617179	1.31613413428702
RP11-215G15.5	99.1167422615939	6.26202702380395	0.855709492600735	7.31793567554326	0.000000000000251814508041299	0.00000000000764396338031186	1.31613413428728
N4BP1	3709.68363095925	2.94967464038581	0.401570275301214	7.34535104266194	0.000000000000205219764479603	0.00000000000768138650206885	1.06577607034153
RP11-134P9.3	146.729174838521	4.13379767618545	0.565106605650873	7.31507583675165	0.000000000000257236073921583	0.00000000000786320729314009	1.30212069995549
TREML4	1039.27221917494	3.89330032281738	0.532831974244312	7.30680685658747	0.000000000000273565335458959	0.00000000000786320729314009	1.38371756714344
RP11-1399P15.1	118.55955709306	4.43030770835765	0.608876767658136	7.27619765391529	0.000000000000343360410897128	0.00000000000796568311869199	1.71184572791317
BAG3	1594.13288950716	4.29841830905759	0.585995731317221	7.33523826085808	0.000000000000221327384359271	0.00000000000866117297208712	1.01332358587931
RP1-68D18.2	414.767927250616	2.9314066887595	0.402813610233155	7.27732781189483	0.000000000000340497176137763	0.00000000000882453160049553	1.52552391228644
SLC25A37	5439.49181979732	2.93600259434977	0.400311234456899	7.33429976886119	0.000000000000222883717494008	0.00000000000882453160049553	0.999241999099042
RP11-753H16.5	161.524005266976	4.88588568742562	0.66942870935564	7.29859000539213	0.000000000000290798950745211	0.000000000008919958335759	1.28701125448938
RP4-607I7.1	90.9866553969419	7.15548472895517	0.979070026037674	7.30845040565038	0.000000000000270240648498747	0.00000000000929128118311422	1.1465250029159
ENO2	164.224783196045	5.40421590553403	0.746087047896226	7.24341203988533	0.000000000000437535048069714	0.00000000000935510173237436	1.84089860474644
ARNT2	42.7739174792069	8.32117204002551	1.14050964783264	7.29601196784141	0.000000000000296422549790796	0.00000000000963197105912471	1.20953832241934
SH2D6	59.9562022290646	5.91202869312415	0.811012152740618	7.28969186607857	0.000000000000310664721238894	0.00000000000990023959675185	1.23148399218435
AP000354.2	55.9112560915968	8.24779808604051	1.1342951238124	7.27129819470565	0.000000000000356048987145949	0.0000000000106011275400183	1.31613413428702
LIMS1	2932.07694903541	2.06882731838148	0.283490997171518	7.29768260376112	0.000000000000292766255934138	0.0000000000107809594180226	1.06259294141368
AF064858.11	89.3321608083227	4.71900456258092	0.648438161165665	7.27749359182963	0.000000000000340079152585575	0.0000000000107898736434489	1.23148399218435
LINC00654	233.568244094774	3.66952116062144	0.506871371131668	7.23955103723589	0.000000000000450172454506515	0.0000000000111928078890427	1.56916179291128
OR5B21	47.2614848846142	7.89348252895306	1.08650756889647	7.26500463956289	0.000000000000373025467865121	0.0000000000113690415229249	1.27822162091496
ERN1	2969.60603694847	2.66367109869762	0.365449013062727	7.28876260021645	0.000000000000312814692361458	0.0000000000114176653089329	1.06577607034153
CYP27B1	77.7635619732321	4.21947118671706	0.580520376225097	7.26842908453047	0.000000000000363691991886579	0.0000000000114716695395887	1.23148399218435
NCS1	172.017378541661	10.5642464494905	1.45931090762533	7.2392020057475	0.000000000000451332374089852	0.0000000000114753405615368	1.52552391228644
CCL8	100.241434302626	6.66684030943643	0.917337675123115	7.26759675333478	0.000000000000365939226767641	0.0000000000115089496472137	1.23148399218435
RP11-481C4.1	165.413507400586	4.48789790725946	0.620852457896905	7.22860616910805	0.000000000000487976269491443	0.0000000000120269296644257	1.56916179291128
ADAMTS4	59.0336372719342	7.23738741311138	0.996384291026391	7.26365065998384	0.00000000000037678033803222	0.0000000000120298886781211	1.20953832241934
THBS1	40795.1794363716	3.46684483205126	0.476367481231652	7.27766896071013	0.000000000000339637498546949	0.0000000000121525505654138	1.07773338927377
HS3ST1	205.260410144168	3.05983161760896	0.425020109506799	7.19926316229989	0.000000000000605388102945811	0.0000000000126630463909666	1.84089860474644
SLC41A2	257.306751648537	4.81015497006036	0.66616328270944	7.22068462028761	0.000000000000517264912242359	0.0000000000126751011024852	1.56916179291128
CLDN1	34.4531248909686	8.57377725085621	1.18429296801731	7.23957456676452	0.00000000000045009436535419	0.0000000000138561758253168	1.24720886120727
PRDX3P1	244.086251767847	3.05761393056093	0.42423921479069	7.20728736043292	0.000000000000570774706840646	0.000000000014118515025534	1.54998844555328
MPEG1	8736.82047237573	-1.71439715564469	0.23625091497982	-7.2566794325056	0.00000000000039670837310617	0.000000000014250589478188	1.06577607034153
CDS1	65.8923352928028	5.48662399507882	0.75834613332107	7.23498644484534	0.0000000000004655756374299	0.0000000000144532151594867	1.23148399218435
CCR2	801.566217384929	-2.40558342224344	0.331351833447983	-7.25990678008752	0.000000000000387357185028289	0.0000000000145929440883911	1.01332358587931
CCL18	293.116050138397	10.4018862220516	1.44275784713796	7.20972423936984	0.000000000000560652997712835	0.0000000000146135708052438	1.46249573990595
NAMPT	54280.6949833103	2.85867986452303	0.394272540397199	7.25051727326264	0.000000000000415182923587955	0.0000000000146643629445058	1.07773338927377
AC022816.2	32.9051266851245	8.68042734481183	1.20124704147424	7.22617999887741	0.000000000000496769225183504	0.000000000014772796524933	1.27822162091496
CACNA1G	58.1114802435327	8.23070625750568	1.13589933716484	7.24598209384398	0.000000000000429316833072646	0.0000000000150039373035869	1.08609268896551
SLC6A8	387.636093538669	3.23562813859136	0.449955371276151	7.19099791922598	0.000000000000643194626290198	0.0000000000152206870883775	1.60170772216121
DSE	4114.87000413235	2.68974175635835	0.37130726287478	7.24397830393487	0.000000000000435711150399473	0.0000000000154735376576709	1.06577607034153
MMP12	3787.50121058754	13.1902777037927	1.82158305909539	7.2411069250628	0.000000000000445037354057114	0.0000000000156071893602827	1.07773338927377
GGCX	1044.01795265083	1.91607866560171	0.26462767902557	7.24065854583777	0.000000000000446511270168078	0.0000000000156267538771103	1.07773338927377
NONOP2	283.444052130888	2.24626543681963	0.31256186616827	7.18662664885145	0.000000000000664116867266978	0.0000000000156267538771103	1.60170772216121
ADRA2B	217.84058352172	10.2005446829119	1.41922458696648	7.18740696616241	0.000000000000660333663834692	0.0000000000160334800426273	1.54998844555328
FTH1P12	239.768860597205	2.57629597868584	0.358705974576883	7.18219422390371	0.000000000000686013686030431	0.0000000000166334866310718	1.54998844555328
RP4-803A2.1	163.168402504994	6.18618303127734	0.861880649537325	7.17754022508594	0.000000000000709767794748789	0.0000000000169751867674839	1.56916179291128
RP11-153M7.1	230.659994329617	3.39130933746884	0.4724785456829	7.17770016957531	0.000000000000708938197133694	0.0000000000171409070126834	1.54998844555328
ITGAX	21493.0710426124	2.4679068632426	0.341191683534324	7.23319759051021	0.000000000000471752239702121	0.000000000017422418858288	1.01332358587931
AC113189.5	242.167497443751	2.82939155304602	0.394241138527381	7.17680443906669	0.000000000000713596449965934	0.0000000000174809849757731	1.52552391228644
RP1-68D18.4	308.254243307047	3.30984129942924	0.461536844959328	7.17134793370812	0.000000000000742628963166108	0.0000000000178799427703236	1.54998844555328
EPHA2	69.1087472008024	6.78730185721201	0.944263930075184	7.18792875702834	0.000000000000657815683105514	0.0000000000198982624544502	1.23148399218435
GADD45A	443.546312522899	3.80473925929205	0.531417122241178	7.15960984329238	0.000000000000809069944944081	0.0000000000198982624544502	1.51313300266334
EDEM1	2796.98171162115	1.83612987698882	0.254823580077264	7.20549439118661	0.000000000000578336247046766	0.0000000000202261253928679	1.06259294141368
RPL39P	60.0344883559421	5.94847143865571	0.829018883923068	7.1753147654568	0.000000000000721410127803442	0.0000000000203411338897409	1.31613413428702
SMOX	585.400737050832	4.4419587130921	0.617127053636436	7.19780260307459	0.000000000000611906417523352	0.0000000000207520661523297	1.09272644230326
AC097711.1	40.5073557796142	7.66754665416623	1.06921729980187	7.17117713638476	0.000000000000743556195590233	0.0000000000208883498275944	1.31613413428702
INHBA-AS1	167.794269319299	10.2736538554539	1.43553687761951	7.15666313810779	0.000000000000826644930032166	0.0000000000208883498275944	1.46249573990595
ARNTL2	153.881453910747	3.13390918614399	0.43703188007482	7.17089377005509	0.000000000000745097055169421	0.0000000000212354048356085	1.29487924322279
TNFRSF9	122.095861281935	5.36023818133236	0.75160330628274	7.13173842707383	0.000000000000991090885228358	0.0000000000213365350275588	1.71184572791317
DNAJB1P1	70.8435138859562	6.35883599107639	0.885090554438075	7.18439029677984	0.000000000000675077612847414	0.0000000000216692614965138	1.1465250029159
ISG15	4339.74432094156	3.44176411646594	0.478848996622313	7.18757717097315	0.000000000000659511276752162	0.0000000000224897461552643	1.07773338927377
BHLHE40	5640.5169372213	3.48430620206868	0.484264529821975	7.19504730885323	0.000000000000624391118682924	0.000000000022614281350555	1.01332358587931
DNAH2	111.49277104431	6.91461035197166	0.971401671785047	7.11817835279753	0.00000000000109362799048861	0.0000000000234142690753643	1.71184572791317
RP11-42I10.1	129.464610380717	6.31014705957502	0.8865908480842	7.11731580944059	0.00000000000110049136810838	0.0000000000235288032486492	1.71184572791317
ADAM8	6554.67982036576	2.48703968777224	0.346566209568655	7.17623247479226	0.000000000000716586658484206	0.0000000000246480544128403	1.06259294141368
CD80	543.80850980572	7.00789083542243	0.983063648651625	7.12862371122611	0.00000000000101377458960171	0.0000000000264851069092720	1.39708996941447
EZH2	605.291056916466	2.41597277673747	0.339087204949258	7.12493052369525	0.00000000000104133201252443	0.0000000000274303365922913	1.38371756714344
RAPGEF2	2045.80140572156	1.77971736660512	0.248256803001328	7.16885638213748	0.000000000000756268408160144	0.0000000000275486381227842	0.999241999099042
FADS3	221.971445516064	2.90554623600472	0.408661752658685	7.1099049938041	0.00000000000116122862533509	0.0000000000276694078115665	1.52552391228644
LINC01136	276.079898648419	3.61121466576967	0.507937593168773	7.1095636832885	0.00000000000116410377924965	0.0000000000277000744859123	1.52552391228644
RP11-192P3.5	106.719139257763	4.01590135046421	0.563166279607841	7.1309336085617	0.000000000000996903996506796	0.0000000000279087406431377	1.29487924322279
PTCH2	653.017617836184	4.58090583007402	0.640932381842133	7.14725290818953	0.000000000000885316800253901	0.0000000000293300056089885	1.09272644230326
RP11-373D23.3	131.993434527061	6.58760955435093	0.924774123927339	7.12347954371237	0.0000000000010523587678862	0.0000000000293811622934418	1.29487924322279
SGK1	7250.05772561072	2.75416150131314	0.384906700850429	7.15540024433966	0.000000000000834291399593398	0.0000000000297244864011303	1.01332358587931
NINJ1	4816.02737904526	2.93015014567227	0.410726228330661	7.13407117334936	0.000000000000974429032135059	0.0000000000330627640833087	1.06259294141368
CCL7	37.2843161997996	7.77972912093081	1.09511882465485	7.10400455711532	0.00000000000121192857177373	0.0000000000341380459380018	1.27822162091496
RAD17P2	162.653763584436	3.17584173683054	0.448643947092874	7.07875757025005	0.00000000000145452578759229	0.0000000000342830401762204	1.52552391228644
ZNF697	534.634932626837	2.62812763279189	0.370572083163408	7.09208208658554	0.00000000000132109107432607	0.0000000000342830401762204	1.38371756714344
AC016700.5	76.9214693194141	3.90674503921309	0.550037044804646	7.10269440233909	0.00000000000122347748875819	0.00000000003432402031228	1.27822162091522
SQSTM1	8782.91419218068	3.02270179322674	0.424246213745469	7.12487629893204	0.00000000000104174204778161	0.0000000000351088565577001	1.06259294141368
MMP7	37.7324458531707	8.30380582414674	1.17028560334442	7.09553787589654	0.00000000000128849358839038	0.0000000000360508408660626	1.27822162091496
SPAG9	5819.27754349547	2.70026462965868	0.379454637509464	7.11617242941546	0.00000000000110965458995629	0.0000000000372972529867064	1.06259294141368
AP000769.1	80.0556754526471	5.56500005602615	0.784780774485099	7.09115237905438	0.00000000000132999799719805	0.0000000000413752719497409	1.1465250029159
ITGB4	229.997676498133	3.79292332285655	0.538393118526594	7.04489562057654	0.00000000000185600584516566	0.0000000000433363120869783	1.52552391228644
GOLGA2P4	65.2036603024224	6.9773432209925	0.983954631436372	7.09112290147668	0.00000000000133028136427395	0.0000000000435699689977408	1.08609268896551
MIR24-2	2194.84482125915	2.98745452540379	0.42076895238752	7.09998803013489	0.00000000000124767695027593	0.0000000000443569714800758	0.999241999099042
FZD7	45.1600319639819	6.483461216296	0.917716200867261	7.06477798928361	0.00000000000160872984993713	0.0000000000446506647952406	1.27822162091496
TMEM158	65.0946783350493	5.71050732808603	0.809118642176489	7.05768849018859	0.00000000000169295043264917	0.0000000000455739199101942	1.31613413428702
RP1-151F17.1	188.52274467489	3.4929723485364	0.496509155791162	7.03506130309022	0.00000000000199173414954565	0.0000000000461962519685626	1.52552391228644
PKIB	74.5383287343728	4.1114610400005	0.58254186375553	7.05779497716223	0.00000000000169165397198937	0.0000000000467651820339238	1.27822162091522
SLC9B2	137.995686600308	4.04906201311815	0.574241807475328	7.05114458823535	0.00000000000177451981976022	0.0000000000483606880517066	1.29487924322279
C2CD4B	45.9616793272836	6.60570116713888	0.936227531199056	7.05565788978535	0.00000000000171785998618781	0.0000000000491614035243	1.23148399218435
RP11-221E20.4	72.3100657892904	5.90843930141223	0.836695443407852	7.06163676157625	0.0000000000016455267778927	0.0000000000504472824707374	1.1465250029159
RP11-379F4.9	71.7955474375119	5.7396784903502	0.813639835402263	7.05432335120675	0.00000000000173442632166767	0.0000000000504472824707374	1.20953832241934
EGR4	64.615733030297	6.66054773346645	0.9449129678075	7.04884784142718	0.00000000000180405289540706	0.0000000000513864189332691	1.23148399218435
MYLIP	1458.34722897555	2.5286449388828	0.357716579562063	7.0688502668188	0.00000000000156222600234794	0.0000000000513864189332691	1.06577607034153
ITGAL	3062.19269763805	-2.10523557412862	0.297896337681655	-7.06700723651852	0.00000000000158310699686497	0.0000000000521605282834959	1.06259294141368
H2AFX	386.402142187437	2.8696857360717	0.408783801061154	7.02005737170194	0.00000000000221777160508903	0.0000000000530212282618713	1.46249573990595
EMD	733.780079017444	2.01172580250158	0.28680894841473	7.01416679507711	0.00000000000231323304574266	0.0000000000533825781651026	1.51313300266334
MIR4435-1HG	1405.68369981736	3.41819696214505	0.484149650040043	7.06020744177412	0.0000000000016625422342318	0.0000000000537958832814344	1.07773338927377
RP11-779O18.2	87.8350672913738	5.69559765312138	0.809534586452246	7.0356446141259	0.00000000000198341882537015	0.0000000000540414688890586	1.27822162091522
AGAP3	1864.10241097262	2.03503228568668	0.287935633679296	7.06766390697343	0.00000000000157563590149797	0.000000000054082718461299	1.01332358587931
HMGN2P46	126.549348820059	4.62315567555404	0.657765434682668	7.02857801852181	0.00000000000208648947032097	0.000000000056314121680452	1.28701125448938
TMEM170B	1171.64928336915	-2.00262681134147	0.285568849139785	-7.01276353276611	0.00000000000233656179939992	0.0000000000585796382490205	1.38371756714344
CFLAR	14475.3306106157	2.43696039621775	0.345796048509915	7.04739226118678	0.00000000000182301875583463	0.000000000058604479184548	1.07773338927377
SAT1	45170.681200896	2.56258083743904	0.363606368516298	7.04767864186674	0.00000000000181927189396485	0.0000000000590632767434218	1.06577607034153
DHDH	46.2862961087086	7.46311673432182	1.06340383934909	7.01813973033049	0.00000000000224841634111779	0.0000000000607843924792201	1.27822162091496
FAM174B	115.907382269886	3.09231903821798	0.441283769448112	7.00755217461399	0.00000000000242523592828408	0.000000000064277740834424	1.30212069995549
LINC00346	59.6587907311562	7.13666366716804	1.01845578427989	7.00733775321829	0.0000000000024289542608503	0.0000000000654949943503271	1.27822162091496
GPR42	35.1055636983462	8.29405724814216	1.18420033394183	7.00393084718517	0.00000000000248878990856762	0.000000000067043147205315	1.27781088083975
STAC	69.4996334990448	6.78452963095405	0.968161003854946	7.00764604641166	0.00000000000242360983260619	0.0000000000688833633374914	1.20953832241934
HSPA2	335.547558073641	8.1119605670348	1.16484587211134	6.96397760532171	0.00000000000330797216086973	0.0000000000723776786981862	1.56916179291128
TMEM51	296.430345869663	3.31762366928289	0.476668683053086	6.96002021369088	0.00000000000340223918712344	0.0000000000728336514898304	1.60170772216121
ITGAV	1575.18430788222	2.80740775282943	0.399591825800142	7.02568864417555	0.00000000000213012995005132	0.0000000000730006340456893	0.999241999099042
CELSR1	177.098366988874	4.55085955038718	0.653545278173712	6.96334240697791	0.00000000000332292845531951	0.0000000000733204572875815	1.54998844555328
S100P	563.923123923813	4.18541009513397	0.597009409810901	7.01062667749185	0.00000000000237253017343602	0.0000000000741609127197643	1.09272644230326
TREM1	9754.60841327666	3.19515666337076	0.455705092732852	7.01145700217982	0.00000000000235848977408106	0.0000000000757154835204459	1.06259294141368
CTB-41I6.2	184.995573058988	4.01071127744121	0.575726271356869	6.96635098479836	0.00000000000325267071991031	0.000000000075771640231334	1.46249573990595
FNDC3B	7353.91151300786	2.5447056620368	0.363240885763402	7.00555956604043	0.00000000000246000644332658	0.0000000000776659011143012	1.07773338927377
ADAMTS14	75.8844480545041	8.23059525422958	1.17890462739147	6.98156158097472	0.0000000000029191689688477	0.0000000000805528540998984	1.23148399218435
ERRFI1	504.736520329067	7.08022435324385	1.01733953801688	6.9595489889693	0.00000000000341363799948181	0.0000000000816255282729276	1.41934387671143
FCN1	11108.2841025147	-2.12509134797077	0.304132381296768	-6.98738930366358	0.0000000000028004837127766	0.0000000000890655309980771	1.06577607034153
TACSTD2	70.1067903600978	7.13554748700446	1.02646664546212	6.95156293538597	0.000000000003612611770554	0.000000000101109356308099	1.20953832241934
IGLV3-19	143.08108404723	5.26754550582672	0.762153552561908	6.91139664457426	0.00000000000479905125110138	0.000000000103401100840835	1.56916179291103
PLIN5	276.740990390084	4.61480741933549	0.668397948014048	6.90428124898806	0.0000000000050458244486979	0.000000000106373850911077	1.60170772216121
EGR2	446.606206482742	4.04166473695967	0.584203335439205	6.91825001978316	0.00000000000457256782146504	0.000000000111300686160476	1.38371756714344
SLCO4A1	837.068629065158	6.20336147942103	0.898302166082608	6.90565125371251	0.00000000000499736302295595	0.000000000111300686160476	1.51313300266334
TP53BP2	2533.47198244824	2.12784862998242	0.3057122397867	6.96029910829559	0.00000000000339551038367358	0.000000000112717840554038	1.01332358587931
ZNF250	576.909347892671	3.22522355828014	0.465403812716531	6.92994657575908	0.00000000000420999579064534	0.000000000129436648557305	1.09272644230326
ACHE	33.2936771718077	7.97497575437672	1.15394264133711	6.91106773308584	0.00000000000481019298862085	0.000000000131060787936662	1.23148399218435
FAT1	43.4237931773679	7.84297367455132	1.13516457978267	6.90910711471714	0.00000000000487713609269741	0.00000000013512539328021	1.20953832241934
EPHB1	204.964213256685	4.04284417747419	0.588130360154653	6.87406134995496	0.00000000000623993512925462	0.000000000142800776264708	1.46249573990595
EHD2	26.8978915213158	8.56578594499482	1.24387812569258	6.88635467419723	0.00000000000572401768993874	0.000000000143906088039858	1.32959986997981
RP1-111C20.4	779.746516573477	3.17869452697022	0.462589882220814	6.87151762098614	0.00000000000635224431727724	0.000000000153261703795605	1.38371756714344
ACSL3	1381.52461899065	1.91756673609005	0.27745079257935	6.91137595341929	0.0000000000047997514089376	0.000000000157935563397541	1.01332358587931
RP11-214O1.3	83.3769789799094	6.33273395964474	0.92041080128638	6.88033424943951	0.00000000000597122866741167	0.000000000161473174866787	1.23148399218435
SPSB2	585.186327684638	3.06852196280937	0.447359359977997	6.85918802047706	0.00000000000692530418752779	0.000000000164868134708396	1.39708996941447
RP11-535A19.2	61.3304084736799	6.35596249802113	0.925206241111522	6.86977909961483	0.0000000000064301396550439	0.000000000167106738084151	1.27822162091496
SPTBN5	367.096512212708	2.54954424453399	0.372800365879147	6.83889952339931	0.00000000000798038305334809	0.000000000168730609861086	1.56916179291128
METTL7A	1136.22490474157	-1.97414746274469	0.288847528286118	-6.83456588484011	0.00000000000822537271818798	0.000000000180125487516967	1.51313300266334
CTB-41I6.1	185.522518611789	3.1831321990031	0.467711130210754	6.80576533974883	0.0000000000100513435242866	0.000000000180696787125374	1.84089860474644
MYO1C	665.574122999911	2.1856914851583	0.317714794551661	6.87941362076831	0.00000000000600994262568919	0.000000000181792191484096	1.09272644230326
RP11-10J21.4	78.9846808357029	3.93378091350821	0.57383758649517	6.85521653876767	0.00000000000712045793720114	0.000000000183898825705918	1.27822162091522
APOE	3334.561642608	8.89847307154212	1.29264133359053	6.88394594873824	0.00000000000582169715255534	0.000000000189426247186298	1.01332358587931
CHIT1	108.89105119955	3.90550154237787	0.571307762986658	6.83607294597374	0.00000000000813935099839708	0.000000000205844565346924	1.30212069995549
PURB	2016.51205403808	2.19805676475378	0.320343009275833	6.86157244299698	0.00000000000681066505933305	0.000000000207846107251246	1.07773338927377
TNFRSF18	90.7669682473	6.70759476133166	0.980432314570536	6.84146642419658	0.00000000000783865784473288	0.000000000209093315995981	1.23148399218435
PDE4C	100.126269592654	5.86994955375167	0.856923632796612	6.85002645404329	0.00000000000738363332411488	0.000000000211289525988067	1.1465250029159
RIPK2	1551.43013979896	2.28116511613209	0.332687707252454	6.85677608881736	0.00000000000704318923021722	0.000000000217199405783741	1.06259294141368
EBI3	81.9445515645179	3.49649076331436	0.512259983575215	6.82561760712072	0.00000000000875478448300002	0.000000000217704292906119	1.31613413428728
RP11-268J15.5	104.280563410945	5.62572478142488	0.824257012318001	6.82520706205949	0.00000000000877985854010845	0.000000000218059590833678	1.31613413428728
AC006953.1	175.462757628896	3.77166787716437	0.555027358126992	6.79546300184612	0.0000000000107965223036466	0.000000000227410256836874	1.54998844555328
OASL	1552.77308163979	3.082674233533	0.450195172241227	6.84741735053796	0.00000000000751951080640268	0.000000000230062426495931	1.06577607034153
GFPT2	74.1148723513323	6.58895089965631	0.964869436216144	6.82885233207894	0.00000000000855966250577621	0.000000000230476783258677	1.20953832241934
PLA2G7	884.201449026167	2.93697275353053	0.432194084089467	6.79549503718464	0.0000000000107941233166675	0.000000000232043389060001	1.51313300266334
RP11-563J2.2	425.420985697075	3.3661562400162	0.494836237336705	6.8025661542765	0.0000000000102771796346989	0.000000000235241884184502	1.41934387671143
CTD-2530H12.2	188.327825321327	3.55014465817956	0.523467478554697	6.78197749358102	0.0000000000118541944941957	0.000000000248165820916554	1.54998844555328
ZC3H12C	368.151215297846	2.63038567843815	0.38808635227068	6.7778360744918	0.000000000012198914462897	0.000000000251954741556708	1.56916179291128
RP11-54A4.2	638.110945350481	3.31614585952542	0.485568376144331	6.82941069156391	0.00000000000852641567433715	0.000000000252577966914534	1.09272644230326
LINC00881	58.0499065135447	6.450614061353	0.948671884336459	6.79962605391729	0.0000000000104891053197198	0.00000000025766218775677	1.31613413428702
AC144521.1	284.662346006138	7.60007033595037	1.12225026124745	6.77217069880867	0.0000000000126864326393521	0.000000000261069906097441	1.56916179291128
KRT8P42	108.400283241683	5.64362143523513	0.83004807657615	6.79915006672191	0.0000000000105238152863089	0.000000000262121250305353	1.29487924322279
SFN	72.7703279302219	6.58241607818851	0.965735236376943	6.81596345483172	0.00000000000936340985214568	0.000000000263076883297438	1.1465250029159
SHB	119.169878404858	3.9271615251075	0.577924654441768	6.79528290569441	0.0000000000108100186450204	0.00000000026859869364996	1.29487924322279
CCDC138	115.268669281962	3.2392830956489	0.479623899512224	6.75379833853825	0.000000000014402390045894	0.000000000270365853242513	1.71184572791317
BANP	805.730747493001	1.64892157484604	0.241467057452952	6.82876410653788	0.0000000000085649273952533	0.000000000270763587055177	1.01332358587931
CSK	2413.13201397564	-1.63879423477714	0.240291117440958	-6.82003667979864	0.00000000000910172686229709	0.000000000270763587055177	1.07773338927377
SLC7A8	265.597667551572	4.04245323978725	0.597337669123258	6.76745072133247	0.0000000000131071271235508	0.000000000270763587055177	1.54998844555328
DNAAF1	107.776438901165	4.17551203313104	0.614924056176783	6.79028896526148	0.0000000000111909166185215	0.000000000274854797923072	1.30212069995549
DNAJB2	508.117003941652	1.92383215100026	0.284004368650171	6.77395266891119	0.0000000000125310682953083	0.000000000282012071670839	1.41934387671143
PHLDA2	208.553534432471	3.66017025333846	0.541234708326136	6.76263032845434	0.000000000013550868490988	0.000000000283396375978999	1.52552391228644
SLC2A5	81.5215701481854	4.14672594909403	0.611305955123302	6.78338876685345	0.0000000000117389183386113	0.000000000292649427308246	1.27822162091522
DNAJB6	4198.40578003681	2.28925157399834	0.336360486847699	6.80594678481036	0.0000000000100386817305401	0.000000000296463548069612	1.07773338927377
TFPI	98.9230349794069	5.97780866872625	0.880791295921984	6.78686165088504	0.0000000000114599004969944	0.00000000030119515931844	1.20953832241934
ABHD17C	199.698359804526	3.46877558722074	0.514172046233885	6.74633250218134	0.0000000000151628923406757	0.00000000030681920449938	1.56916179291128
BTG2	8527.85949631566	2.43864558366274	0.358705924705977	6.79845359582963	0.0000000000105748062395109	0.000000000311179767306904	1.07773338927377
SLAMF7	1627.13223973569	3.48145647751709	0.511555741111289	6.8056248766832	0.0000000000100611562113304	0.00000000031450871666454	1.01332358587931
XBP1	2589.33818301302	2.28358575562406	0.335942756555633	6.79754425735295	0.0000000000106417463753834	0.000000000315909855851645	1.06577607034153
GIMAP1	404.662210675499	-3.24438113320757	0.481275474917097	-6.74121434042829	0.0000000000157068294722705	0.000000000320228667575641	1.54998844555328
PLA2G6	409.105832968804	2.83992176092651	0.421297866098726	6.74088807338276	0.0000000000157421443802967	0.000000000320567941017452	1.54998844555328
TNFAIP8	1598.45585887191	1.88718746804002	0.27750098506786	6.80065141959234	0.000000000010414714121543	0.000000000324017888258803	1.01332358587931
RANBP2	4844.72539721135	1.70817103226399	0.251256506345934	6.79851462199412	0.0000000000105703286533398	0.000000000328470114782667	1.01332358587931
USP53	284.924384780595	3.32870725170351	0.494426736578566	6.73245802752936	0.0000000000166820519090481	0.000000000338503276204102	1.54998844555328
RGCC	935.727723757456	3.77149346603844	0.55894070687695	6.74757343602947	0.0000000000150338152748142	0.000000000341311228954373	1.38371756714344
NRGN	310.124335264713	-2.14368292434048	0.318670715303066	-6.72695300006395	0.0000000000173252670742396	0.000000000346440448900194	1.56916179291128
CCR5	378.286352784916	2.24442171871307	0.333822219147948	6.72340422528422	0.0000000000177527189440138	0.000000000354569760537426	1.56916179291128
RP5-1022P6.5	74.4846022372623	4.03762001552618	0.598133196379587	6.75036938254775	0.0000000000147469228186807	0.000000000361150777481814	1.27822162091522
KLHL6	1406.77351530744	1.93800844977146	0.285698157660931	6.78341248553482	0.0000000000117369903535674	0.000000000362152317024151	1.01332358587931
ID3	277.418251753623	4.53234494530856	0.674522111529428	6.71934228372708	0.0000000000182546646686843	0.000000000363311187670342	1.56916179291128
C20orf27	275.557854263078	-2.08306038187131	0.309680694382979	-6.72647801317318	0.0000000000173818898527855	0.000000000370736703967518	1.46249573990595
SGPP2	104.638740696593	4.37245896293324	0.646936752317975	6.75871164726184	0.0000000000139224162569054	0.000000000378342775439499	1.1465250029159
FAM129B	2893.15590742186	1.85290745173473	0.273912413816198	6.76459831053178	0.0000000000133679562748859	0.000000000391511214760762	1.06259294141368
PPP1R10	3586.29475506669	2.40883889665019	0.356288316895177	6.76092586375457	0.0000000000137112675403449	0.000000000399510039793236	1.06577607034153
TPM4	5926.87741144438	2.02894252012313	0.300080345326559	6.76133092927215	0.0000000000136729811297399	0.000000000399510039793236	1.06259294141368
RP3-395M20.8	354.839319411926	3.39920021258007	0.50710275566147	6.7031783492206	0.0000000000203934303030775	0.000000000408024993268592	1.54998844555328
RP3-395M20.7	153.245750307804	3.69314722467439	0.551297172658883	6.69901354085037	0.0000000000209831152035341	0.000000000414210694760072	1.56916179291103
ABTB2	261.242333560629	3.15396819067418	0.471128347047204	6.69449887794201	0.0000000000216411946475538	0.000000000418034131607937	1.60170772216121
JMY	851.614783477014	1.72244660828168	0.256556385063137	6.71371561404639	0.0000000000189729918343469	0.000000000423738032376617	1.38371756714344
SYAP1	1675.98430474325	2.38789330861768	0.353798073054853	6.74931123281574	0.0000000000148548634752211	0.000000000430236910154876	1.06577607034153
FAM78A	575.732555196893	-1.99712648237436	0.298782408697752	-6.68421708988448	0.0000000000232162434174372	0.000000000473060058407217	1.51313300266334
TWISTNB	488.818647628305	2.51126018762106	0.374999800779413	6.69669739130944	0.0000000000213182429430934	0.000000000474463099826986	1.38371756714344
TRIM25	7445.99187684758	2.60467180610181	0.386943768995861	6.73139617381892	0.0000000000168042724059659	0.000000000479627967821001	1.07773338927377
RP3-510H16.3	80.5715771837828	4.88308018488777	0.728408373017497	6.70376723521062	0.0000000000203113716739818	0.000000000488233341235632	1.27822162091522
RP1-313I6.12	62.0766662188578	4.53038701628479	0.67363578244779	6.7252766766972	0.000000000017525910123846	0.000000000495229861913928	1.08609268896551
TTLL10	50.5886670949841	7.61690200974952	1.13532484175235	6.70900673501779	0.0000000000195953625540408	0.000000000496622254373291	1.20953832241934
LYPD3	241.111545955298	7.64048170095772	1.14606541500865	6.66670645575678	0.0000000000261607591803134	0.000000000516790281201957	1.54998844555328
RNU6-960P	27.6790574217993	8.30939713004414	1.24286165112445	6.6856975774628	0.000000000022982721028868	0.000000000533679711207851	1.31613413428702
TCHH	28.3095712839041	8.26530749104322	1.23448238380466	6.69536284962579	0.0000000000215137137912491	0.000000000533679711207851	1.23148399218435
AGO2	1660.25604569217	1.86666391072275	0.277565176872211	6.72513725157301	0.0000000000175427003657389	0.000000000535699835420714	0.999241999099042
AL031602.1	53.1992566550236	6.21541712246842	0.929448119270789	6.68721254430512	0.0000000000227461409252731	0.000000000542374864193002	1.27822162091496
RP11-25K21.6	93.0623632613112	4.49302815778008	0.67114953557679	6.69452621153757	0.0000000000216371502122723	0.000000000544604501147848	1.20953832241934
PLXNA1	385.937509893853	2.92060629822694	0.438956150371641	6.65352631636263	0.0000000000286152620791377	0.000000000554541664467024	1.56916179291128
TNFRSF10D	691.917290017361	2.58150014877798	0.387760807252119	6.65745506120608	0.0000000000278609550768386	0.000000000559277080466692	1.51313300266334
RP1-145M24.1	50.2283745140599	5.12040216662484	0.764117248079833	6.70106869003677	0.0000000000206900748118392	0.000000000577973343924744	1.08609268896551
CTD-2267D19.2	364.252170704757	2.15875347739742	0.32433794775529	6.65587697134405	0.0000000000281615754346514	0.000000000583552659979934	1.46249573990595
BLACE	36.3493480982317	8.0120318208838	1.20059652825241	6.67337580306528	0.0000000000249985150283301	0.000000000592013225358494	1.27822162091496
FTH1P7	275.721561526868	2.4067783243715	0.363042872968515	6.62946032982786	0.000000000033691636332599	0.000000000636016517596619	1.60170772216121
RN7SL473P	295.575953324056	2.77353268299779	0.417708443163674	6.63987699647961	0.0000000000313945031107122	0.000000000648328819845755	1.46249573990595
CCL17	32.7605521158869	7.96995421296292	1.1965506083989	6.66077486152257	0.0000000000272387633620899	0.000000000666515332163467	1.23148399218435
SERPINE3	150.756011877551	3.03346525128172	0.457875695989908	6.62508466347726	0.0000000000347049209689344	0.000000000666515332163467	1.56916179291103
VPS9D1	1112.42247935661	2.5346583931783	0.379456748815016	6.67970302569038	0.0000000000239426933861941	0.000000000676187294105401	1.06577607034153
POU2F2	1395.38424955557	-2.45628167644789	0.36739362831308	-6.68569481655445	0.0000000000229831543688862	0.000000000681915314437568	1.01332358587931
SIPA1L2	1549.24953007911	2.23672164702461	0.334972940833251	6.67732038731466	0.0000000000243350570819588	0.000000000685716996767669	1.06577607034153
NT5E	168.102946596368	4.00145592042756	0.606613602687436	6.59638343535358	0.000000000042130845854217	0.000000000686529054939633	1.84089860474644
MLLT4	393.70543013033	2.52969133123244	0.382124932636004	6.62006353205462	0.0000000000359044523411386	0.000000000694095313537460	1.54998844555328
VGF	40.9489456941123	7.08605565422776	1.06641287503282	6.6447581608668	0.0000000000303715336042373	0.00000000071116607914694	1.27822162091496
IGHV1-69	79.3157427095717	5.97911468590485	0.899328604135449	6.64842045322549	0.0000000000296255016277057	0.00000000073226504775422	1.20953832241934
RNU6-1003P	68.0968640814186	6.40494964304551	0.964928761377772	6.63774353031017	0.000000000031852144114559	0.000000000786418220265484	1.20953832241934
DNAJB4	191.162534589132	2.56507650242465	0.390280750062414	6.57238795921766	0.0000000000495146441268587	0.000000000802326563237833	1.84089860474644
KB-1639H6.4	24.0649831483156	8.43910796250497	1.27590129416565	6.61423262214306	0.0000000000373484043745959	0.000000000836024728125744	1.33110925185901
RGPD2	150.413436646154	2.619632868529	0.396117189042953	6.61327743655412	0.0000000000375902994285153	0.000000000864014894032864	1.29487924322279
TNIP1	6253.65782522669	2.32231969989921	0.349910858373524	6.63688949435279	0.0000000000320371640998543	0.00000000088375508234977	1.07773338927377
AC011385.1	95.3250087037325	3.83158728771379	0.578391720123754	6.6245541808482	0.0000000000348297750884759	0.000000000902134646382167	1.1465250029159
NUPL1	1609.45456038961	1.92152489005233	0.289603494984309	6.63501968495388	0.0000000000324459231547004	0.00000000090575970780416	1.06259294141368
COL15A1	30.146172487133	8.22368137491724	1.2480115674589	6.5894272051193	0.000000000044152664685446	0.000000000994014366902483	1.31613413428702
DHX34	1261.36416355519	2.05597891977366	0.313031427311182	6.56796327906662	0.0000000000510081152776588	0.000000000997733865177338	1.51313300266334
AC079305.10	170.995084639756	3.9268153422802	0.600791484183627	6.53607024343242	0.0000000000631562621444045	0.00000000101427628804368	1.84089860474644
AC010733.5	133.826877947419	2.53640877374408	0.385074951456463	6.58679242612552	0.0000000000449429909570891	0.00000000101929095238311	1.30212069995549
CLEC9A	68.8841622011713	4.75835505510876	0.722520539797043	6.5857713283077	0.0000000000452529857380685	0.0000000010443516897406	1.27822162091522
SLAMF8	414.106289497937	3.57439202070781	0.545635882012382	6.55087419750503	0.0000000000572012319865775	0.00000000107414309039177	1.56916179291128
CTD-2313J17.1	49.9055389210736	6.49651480481192	0.985031462351812	6.59523584079351	0.0000000000424580380554791	0.00000000115027337229809	1.08609268896551
SLC16A3	11417.8333848738	2.36173303832653	0.357927133156609	6.59836268208582	0.00000000004157232754512	0.00000000115027337229809	1.06259294141368
RP11-318M2.2	27.9786241618828	7.84447556253365	1.19418575140532	6.5688906045833	0.0000000000506915072813607	0.00000000120890025222808	1.23148399218435
RHBDD2	593.542732059526	1.77437303702312	0.270893943799802	6.55006535817734	0.0000000000575119074255833	0.00000000121931316167125	1.38371756714344
CDK1	45.3775251706015	5.72762621685804	0.872189961679341	6.56694810592626	0.0000000000513569344355133	0.00000000122072733609552	1.23148399218435
MIR4257	66.7092859648473	3.69780334247797	0.56148902790513	6.58570899644143	0.0000000000452719766499013	0.00000000122072733609552	1.08609268896551
PHF1	631.530868516568	1.98634071942336	0.303296085584484	6.54918020321783	0.000000000057853787252672	0.00000000122251776605263	1.38371756714344
SLC22A13	108.125042779396	4.53474825068283	0.696364693751519	6.51203068072395	0.0000000000741415704040916	0.00000000138002803939903	1.56916179291103
GNA15	1641.17534202011	2.2866711053875	0.348073171192107	6.56951266182318	0.0000000000504802023570544	0.00000000138602656464788	1.06259294141368
SLC26A11	396.781650709978	2.25463735674039	0.34624024584671	6.5117714759785	0.0000000000742696516819272	0.00000000139644675360392	1.54998844555328
DUSP8	220.736262451828	4.71026198178116	0.723479551668458	6.51056684452041	0.0000000000748677433455007	0.00000000140615215993409	1.54998844555328
ADTRP	37.5553986741498	6.35315840606843	0.971014270008141	6.54280642653703	0.0000000000603749577161097	0.00000000140769571823995	1.24720886120727
GRTP1	139.062962440962	3.48447283553628	0.536947225831733	6.48941398316906	0.0000000000861708869791598	0.00000000146221992700166	1.71184572791317
MSC	83.3549690178876	6.71068249523804	1.02645993224242	6.53769551489244	0.000000000062473947898733	0.0000000014987259062551	1.20953832241934
RP5-1086K13.1	140.987148656969	2.65166624246734	0.408089603099135	6.4977549595234	0.0000000000815274517139238	0.00000000150593315000132	1.56916179291103
FYN	1688.31466754268	-1.78369695232697	0.272251227357541	-6.55165807566584	0.000000000056901710797719	0.00000000152865931324161	1.07773338927377
TNFSF9	232.51951910598	4.47522355499892	0.691960464195521	6.46745556511216	0.0000000000996668344668409	0.00000000156583213164162	1.84089860474644
MRPS24	82.6458553294671	3.4632075464389	0.531633629708918	6.51427478042554	0.0000000000730416824146153	0.00000000160253454672794	1.31613413428728
RP11-561B11.1	190.926322538225	8.73961154285873	1.35212252600416	6.46362395032816	0.000000000102224726753658	0.00000000160253454672794	1.84089860474644
RPS2P44	366.546711505294	3.80631188629923	0.58698451818206	6.48451836189428	0.0000000000890156837600739	0.00000000163534481355238	1.56916179291128
TRIB1	8425.53480159328	3.02984149997001	0.462656839847343	6.54878786828209	0.0000000000580059567031378	0.00000000164840796157999	1.01332358587931
CAMK1G	457.372452464536	8.06230729755424	1.24077532305591	6.49779790727748	0.0000000000815041876568698	0.00000000167451116021074	1.39708996941447
CXCL9	949.458196682727	5.98036191568381	0.913563320158411	6.5461931140655	0.0000000000590222501792735	0.00000000167451116021074	1.01332358587931
FERMT2	50.4407067180972	5.48073336413315	0.840668403785638	6.51949489174649	0.0000000000705445418262032	0.00000000167451116021074	1.20953832241934
RTKN2	42.2078693276601	6.11406561182692	0.940203478400633	6.50291745593993	0.0000000000787770275173158	0.00000000171618338247172	1.31613413428702
SLC35A2	337.374705085266	2.35002779537112	0.362996260719896	6.47397246106761	0.000000000095459307448102	0.00000000174239682914107	1.56916179291128
GPBP1	1922.13335192148	1.74538404432659	0.267273481905339	6.53033002707226	0.0000000000656249249010765	0.00000000176508020178482	1.06259294141368
RP11-44I10.3	256.876880721062	3.61057302968105	0.559990951003346	6.4475560242749	0.000000000113668160197051	0.00000000176508020178482	1.84089860474644
SEMA3F	63.9222475083271	8.23146382428216	1.26789262133517	6.4922404987371	0.0000000000845691098075938	0.00000000183445864557097	1.31613413428702
NUP98	3230.89472242245	1.73561195689649	0.266481346428981	6.51307110293006	0.000000000073629634888998	0.00000000194837207803065	1.07773338927377
RPS26P43	36.3402337832429	7.54745691624181	1.16249922950646	6.49244036010768	0.0000000000844569576604407	0.00000000195376361650032	1.23148399218435
COL4A1	210.700135113259	9.49788831220046	1.47272932192199	6.44917444829932	0.000000000112461055530938	0.00000000203955326247451	1.56916179291128
SRGN	32391.2296442542	2.57595595809215	0.395421777875929	6.51445140914925	0.0000000000729557929481338	0.00000000204667089638713	1.01332358587931
DFNA5	171.228877016345	3.9323883411055	0.610021045610888	6.44631585975451	0.00000000011460170120479	0.00000000207393900947085	1.56916179291128
ZBTB10	914.725645529814	1.96391674227517	0.304537592779421	6.44884831574027	0.000000000112703289647676	0.00000000211285105422274	1.51313300266334
PTPLAD2	530.674445401524	-2.08909953744956	0.323365800759034	-6.46048386238071	0.000000000104368723430558	0.00000000211686243669239	1.39708996941447
PRMT5-AS1	49.6777911071937	5.39961927540197	0.830988895449869	6.49782362311689	0.000000000081490260937705	0.00000000212384684896082	1.08609268896551
MIR210HG	39.5379518340714	7.62969197002729	1.17874390435617	6.47273079574874	0.0000000000962473445844594	0.00000000212914483609254	1.27822162091496
CCDC69	1441.49459880662	-1.60024061360357	0.245918425105052	-6.50720096682454	0.0000000000765639560110095	0.00000000213421192810499	1.01332358587931
MAP1LC3A	150.781791109741	2.75087671154621	0.427410935587341	6.43614021659505	0.000000000122549831999594	0.00000000220366479864111	1.56916179291103
LDHC	37.1817682095773	7.47229593405138	1.15623982174916	6.46258310213472	0.000000000102930584665841	0.00000000220437016490251	1.31613413428702
CEP68	1763.89995269124	2.65747366192954	0.408897666592407	6.49911672051317	0.0000000000807929609116412	0.00000000224494547086682	1.01332358587931
GLS	2373.75434617875	1.81238697216845	0.278971528533626	6.49667362721568	0.0000000000821153352634971	0.00000000231139775055322	0.999241999099042
KHDRBS3	45.9218770930939	5.81551831930396	0.899697771055218	6.46385764908941	0.000000000102066894157222	0.00000000232872594382221	1.23148399218435
RN7SL111P	27.2084549553455	8.08820305168224	1.25336904560885	6.45316962312025	0.000000000109534639378233	0.00000000233590525926348	1.31613413428702
ZFR2	30.3367917951766	7.87155681756844	1.21857028322071	6.4596658280257	0.000000000104934441844043	0.0000000023891053749186	1.23148399218435
CRADD	303.189996386336	2.83495365697673	0.440742099388812	6.43222796485298	0.000000000125746953560033	0.00000000240566183073298	1.46249573990595
NFKBIE	2307.92885595799	3.00752623547959	0.46410765890631	6.48023400985658	0.0000000000915804688115204	0.00000000240566183073298	1.06577607034153
ARFGAP3	1483.436200839	2.49015270683268	0.384719418455236	6.47264626472818	0.0000000000963012237932073	0.00000000249744395887631	1.07773338927377
RP11-1017G21.4	121.854864478786	3.84222483741471	0.596103962504327	6.44556164544339	0.00000000011517310081302	0.0000000024985500074307	1.28701125448938
AC147651.4	90.7777617792184	3.25207548344786	0.504992068649597	6.43985457463571	0.000000000119588028527299	0.00000000253426141135723	1.31613413428728
ESPL1	182.895638240601	4.25571131501458	0.662889692904283	6.41993888360106	0.000000000136329066348837	0.00000000259718395401019	1.46249573990595
MGAM	2189.2778714741	2.71852754795419	0.41991403440269	6.47400973825791	0.0000000000954357468504182	0.00000000265824335273492	0.999241999099042
JUN	7586.72240210279	2.70621328070354	0.418709535741454	6.46322342745635	0.000000000102495782021054	0.00000000268188011887048	1.06259294141368
PAPSS2	703.509163164179	2.46227824759989	0.384285902473891	6.40741237643288	0.000000000148010098048027	0.00000000271682062414328	1.51313300266334
NHSL2	416.608276217374	-2.71330102535588	0.424106222468578	-6.39769209129421	0.00000000015774297297169	0.000000002732501298411	1.60170772216121
CCDC88C	1256.47216478942	-2.74412829283286	0.425111090659402	-6.45508516039035	0.000000000108158064216526	0.00000000278156086007637	1.07773338927377
CDK2	128.121792100095	2.51687999784343	0.391699659701315	6.42553531898047	0.000000000131406249329216	0.00000000282697858823819	1.28701125448938
LINC01093	749.419027079226	7.03850220870435	1.09097053037068	6.45159700721966	0.00000000011067756791463	0.00000000287230663946747	1.06577607034153
DDX60L	12731.733264771	2.79386572730736	0.433383956271151	6.44662933844129	0.000000000114365022975127	0.00000000296184586933675	1.06577607034153
GRAMD1A	2552.36509877349	2.3145708375151	0.359005445276093	6.44717473779565	0.000000000113954381574494	0.00000000296184586933675	1.06259294141368
SLC46A2	122.534868883649	-4.52927873803164	0.705957162107981	-6.41579826813749	0.000000000140086849156157	0.0000000029664090864536	1.30212069995549
MED29	1322.72589405633	2.19559020563494	0.340707696003886	6.44420490463445	0.000000000116207998675792	0.00000000297002284169558	1.07773338927377
OPTN	367.486073732201	2.94109458542308	0.460832841853441	6.38212887257379	0.00000000017464289153346	0.00000000306244957149828	1.56916179291128
TMPO	925.499258209643	-1.92981494696132	0.302516014451798	-6.37921582584123	0.000000000177997041021485	0.00000000323349767970841	1.51313300266334
EGLN3	58.5367404922844	6.02939182816993	0.938588853476544	6.4238902964136	0.000000000132834950554604	0.00000000335841161321155	1.08609268896551
FRMD4B	1298.3345636655	2.05974599199997	0.323373915162974	6.3695489815927	0.000000000189584868508735	0.00000000343690134147308	1.51313300266334
SPATC1	66.6524207448912	5.36019297688468	0.837524835941828	6.40004062787815	0.000000000155335612940176	0.00000000345648969558313	1.23148399218435
UGCG	453.93158308962	2.03198239321344	0.318829449689265	6.37325816418101	0.000000000185053984964317	0.0000000035690840881748	1.41934387671143
C1QA	2625.58860161262	3.01638215090338	0.470524455359471	6.41068092539192	0.00000000014487111467821	0.00000000367595219949735	1.07773338927377
AC006129.1	221.922777008225	4.32264755204267	0.680957353813474	6.34789760009951	0.000000000218277286354716	0.00000000380009186780182	1.56916179291128
RP11-355N15.1	32.9875808092362	7.60107610522336	1.19054270325061	6.38454721907048	0.000000000171905334560002	0.00000000380559876269794	1.23148399218435
S100A16	23.841854052019	8.21547634422182	1.28789792314534	6.37898097091249	0.000000000178270183726185	0.00000000380559876269794	1.27781088083975
AF165138.7	77.0270150431687	5.16847974096462	0.809388186607671	6.38566243797909	0.000000000170657080995712	0.00000000384257495887909	1.20953832241934
ACAT2	413.562823713033	3.00836432929932	0.473518125737159	6.3532189493612	0.000000000210855256546326	0.0000000039225022346586	1.46249573990595
RP11-231D20.2	91.9715485927436	6.01698996788773	0.943451593112334	6.37763507085552	0.00000000017984341847826	0.00000000404114521073495	1.20953832241934
HSPD1P1	70.6305230171603	3.81290744990841	0.597247205458276	6.38413610823464	0.000000000172367733662731	0.00000000408186462788283	1.1465250029159
PI3	849.220826302854	8.0401722809654	1.26525042767182	6.35460941575026	0.000000000208956870342258	0.00000000409592904737266	1.38371756714344
IL6R	4593.45595476428	1.84670207355066	0.288787587643526	6.39467259870669	0.000000000160891718569788	0.00000000410267871331314	1.06259294141368
CTD-2562J15.6	127.869782501072	3.3588493984572	0.527822067074647	6.36360169076102	0.000000000197076808568522	0.0000000041196940625323	1.29487924322279
AC068580.5	332.732323954331	3.13521349493217	0.494210260475699	6.34388588353951	0.000000000224040810037031	0.00000000414237734558524	1.46249573990595
TTC21A	771.197970915695	3.06341576242192	0.482364998494682	6.35082514689484	0.000000000214163028777831	0.00000000418093144981574	1.38371756714344
IDO2	71.1128381931126	7.43447523106193	1.16550776748709	6.37874361583289	0.000000000178546650250608	0.00000000420245908233755	1.1465250029159
MARK2P6	61.2940141834261	6.87011291416474	1.07903411880974	6.36690980795214	0.000000000192874511365351	0.00000000422106459561396	1.23148399218435
PLBD1	1878.60643018612	-1.80130266922172	0.281506910035784	-6.39878669050341	0.000000000156616455372419	0.00000000422106459561396	0.999241999099042
HSPD1	2758.87870802326	2.91186423175338	0.455638369831418	6.39073533870895	0.000000000165089907680908	0.00000000438316998664517	1.01332358587931
FLOT1	3190.30000050175	2.41681502722826	0.378237093322729	6.38968274104762	0.000000000166230276355326	0.00000000440898897519506	1.01332358587931
SIPA1L1	5516.59725953692	1.8433082690669	0.288923660496982	6.37991456253946	0.000000000177186806898845	0.00000000447716430368432	1.06259294141368
FPR2	4411.65016553326	2.87800033338018	0.451427544005743	6.37533170404764	0.000000000182567373669103	0.00000000460847038650559	1.06259294141368
ATG2A	4301.80871852896	2.74812947075294	0.43059039637733	6.3822358646957	0.000000000174520881435103	0.00000000467993371141703	0.999241999099042
RP11-377G16.2	37.8912238513846	6.00714648717182	0.947831599906745	6.33777823799381	0.000000000233102006442117	0.00000000488320860583915	1.27781088083975
CDK14	593.752493439471	1.88465445009679	0.298127528854592	6.3216384523014	0.000000000258804344647572	0.00000000494905842827635	1.39708996941447
H19	226.067827362332	4.48209566804183	0.711030506349867	6.30366155602948	0.000000000290694900140959	0.00000000494905842827635	1.56916179291128
CLIP4	691.563861444206	-1.8348396814846	0.290471632589991	-6.31676031536797	0.000000000267103352986083	0.00000000510237106170973	1.39708996941447
HDAC9	449.737554599394	-2.81311390959444	0.4462869526646	-6.30337475204792	0.000000000291233570092881	0.00000000513151994155117	1.51313300266334
AP002954.3	22.2476241058625	8.24136438470906	1.3038859767428	6.32061739424224	0.000000000260520328288839	0.00000000521876085846313	1.32959986997981
AC026310.1	96.915901041465	4.59357277375455	0.726663772518179	6.32145559952162	0.000000000259110832305001	0.00000000523838782564893	1.31613413428728
PLXNA3	268.986549631824	3.09848286552392	0.491457463740121	6.30468167467362	0.000000000288786805403412	0.00000000524881047223592	1.46249573990595
CHD2	6393.47797375473	1.60354587307332	0.25202230661206	6.3627140574571	0.000000000198219504300318	0.00000000526769008990484	0.999241999099042
FILIP1L	281.543571614746	2.82002551200679	0.447352431011271	6.30381175225075	0.000000000290413192668916	0.00000000526784551601701	1.46249573990595
STARD8	865.898485141727	2.26230400496416	0.359397408864649	6.2947142888728	0.000000000307966566881403	0.00000000539392603770335	1.51313300266334
SNX31	35.0023253265315	7.53301705449302	1.19296287795234	6.31454439506372	0.000000000270958533797415	0.00000000545065696721228	1.31613413428702
ULK2	410.08843028609	-2.04099348593227	0.324297371544772	-6.293586273025	0.000000000310213964323873	0.00000000561023412091917	1.46249573990595
AC104809.3	66.8051636181504	-5.87602561279455	0.930697639417155	-6.31357098581918	0.000000000272669166109336	0.00000000563654050158066	1.27822162091496
FAP	39.9374776625756	6.91254629168428	1.09570021638595	6.30879339832984	0.000000000281219213224088	0.00000000564022638447125	1.31613413428702
LRG1	1464.9315845094	3.44084352409062	0.546106671008975	6.30068026404693	0.000000000296342137659584	0.00000000564764019325435	1.38371756714344
PDSS1	276.70470006959	2.39871691590203	0.381936596938281	6.28040605464591	0.000000000337689885995665	0.00000000566945335455857	1.56916179291128
KB-1639H6.2	62.9017274821331	5.33404935322503	0.84557007019946	6.30822866278461	0.000000000282247014225166	0.0000000058114468924814	1.27822162091496
AC139100.2	96.4276159437834	4.52884363370235	0.717781148884927	6.30950484104787	0.000000000279929611251964	0.00000000608500483309837	1.20953832241934
BIRC2	1428.16284990803	1.42014297633399	0.226369481824413	6.27356198763377	0.000000000352880342613312	0.000000006125663685496	1.51313300266334
CELA2A	26.756232859056	7.58691753952467	1.20469372873594	6.29779782076684	0.000000000301903927186543	0.00000000619978254917569	1.27781088083975
MICALL2	256.828186546772	3.04283495186528	0.485596386820928	6.26618120407756	0.000000000370009743451466	0.00000000625793271591358	1.54998844555328
DDIT3	1169.45441451568	3.62643473112581	0.577378601731828	6.28086098142266	0.000000000336703120322856	0.00000000637262276197162	1.38371756714344
OXSR1	2277.74783443796	1.96201864635277	0.310518745583127	6.3185191691673	0.000000000264081543286924	0.00000000648281104546728	1.06577607034153
KCNE3	390.406967290714	-2.72241548994916	0.435102627267102	-6.25695024424185	0.000000000392578590530422	0.00000000653918072519443	1.56916179291128
SH2D1B	68.587071476944	-5.81882566845171	0.924563532824221	-6.29359201598317	0.000000000310202481908552	0.00000000657740441080112	1.23148399218435
MYO10	376.311912662747	2.75951385123508	0.441496862191295	6.25035892110014	0.00000000040951049628851	0.00000000666950847088002	1.60170772216121
CTC-558O19.1	106.075021816353	3.69647116342848	0.588191242641192	6.28447160625851	0.000000000328970650336745	0.00000000670714173404656	1.27822162091522
ZNF106	2290.21081142866	-1.51256938440304	0.239598331626749	-6.31293788288704	0.000000000273787412903792	0.00000000670822911832026	1.06259294141368
ATP1B3-AS1	193.3409948169	3.09354607863149	0.494966813520001	6.25000705932475	0.000000000410434133521923	0.00000000688361154658010	1.54998844555328
GNA12	1180.3299333904	1.6190497896655	0.258318964829036	6.26763811451879	0.000000000366565454139046	0.00000000688361154658010	1.38371756714344
CD244	338.391321608195	-2.39828680211362	0.384015972604836	-6.24527877277005	0.000000000423044910901663	0.00000000699853463796754	1.56916179291128
AIRN	301.397669574444	2.51044626997251	0.402307123668966	6.24012383145918	0.000000000437224626799857	0.0000000073154496595229	1.54998844555328
LPCAT1	6819.81703678139	2.74375546410164	0.435892843969621	6.29456413900859	0.000000000308264797475743	0.00000000749375959258234	1.06577607034153
RAPGEF1	6692.6867231139	1.54945437861154	0.246050640610777	6.29729869739534	0.000000000302877303876937	0.00000000784540139482522	0.999241999099042
SPAG4	84.4459533466694	3.33136391010879	0.53244586214723	6.25671856416383	0.000000000393161973365477	0.00000000795357176452302	1.27822162091522
RP1-229K20.5	853.127918339478	3.50609757642896	0.557942807109035	6.28397307350499	0.000000000330027892396222	0.0000000079994418956074	1.06577607034153
IDO1	650.497391284861	7.71414480798506	1.23577341307752	6.24236184914682	0.000000000431012416103494	0.00000000803888642624457	1.38371756714344
IFITM10	231.930520264938	3.24737240464625	0.521730057342335	6.22423868233352	0.000000000483899937561515	0.00000000804932828228851	1.54998844555328
PRDM1	1487.82198650888	3.26720964727788	0.520828562393835	6.27309998564808	0.000000000353929458609899	0.00000000845896609392074	1.07773338927377
CD81	2234.36832460891	2.20952496674949	0.352239649539321	6.27278890845831	0.000000000354637568788468	0.00000000846769284557485	1.07773338927377
CHMP1B	2436.34343417211	1.94280572971933	0.309205673297563	6.28321501672344	0.000000000331641869457492	0.00000000853238723114568	0.999241999099042
H3F3B	17068.8050483285	2.21355248020891	0.35257370229384	6.27826881530745	0.000000000342363615933615	0.00000000867744620068123	1.01332358587931
PLIN2	3547.16841177263	2.46994438810819	0.393529633972318	6.27638727781789	0.000000000346530404884538	0.00000000877458671362290	1.01332358587931
RPS5P2	26.800251891016	7.26346012129419	1.16047467604455	6.25904233089473	0.000000000387348729831529	0.00000000894224610319056	1.11037684430001
FAM117B	606.18146004646	-3.26001552651139	0.521214863531054	-6.2546480436607	0.000000000398413372395558	0.00000000933725325922932	1.09272644230326
HSP90AA1	16598.8543891951	2.97894115406403	0.476113389667266	6.2567892832123	0.000000000392983809338677	0.00000000946208018371994	1.06259294141368
PGS1	4034.89404439994	2.58684826359539	0.413842623612139	6.25080191357919	0.000000000408350525836521	0.0000000097932909375034	1.06577607034153
ACSL1	24540.9857995864	2.52771406657234	0.404042081850635	6.25606633594858	0.000000000394808867482776	0.00000000994908772099245	1.01332358587931
NRIP3	618.325141259981	5.70352894087012	0.919655355214519	6.20181126389431	0.000000000558169928601716	0.00000001002922050972	1.41934387671143
SLC30A4	744.678157900474	6.5379056600856	1.04530974284852	6.25451518539324	0.000000000398752664644658	0.00000001002922050972	1.01332358587931
CD72	287.734831531546	3.45160265193058	0.558737948653618	6.17749816393867	0.000000000651253326971774	0.0000000103529144898264	1.60170772216121
CD44	24527.7019568659	2.18443116856095	0.349697522600258	6.24663038021575	0.000000000419401946753982	0.0000000106767803889151	0.999241999099042
SLC35B2	827.421757247635	2.58713901251268	0.418569215122508	6.18091087218507	0.000000000637327927494477	0.0000000107041305211852	1.51313300266334
RASAL1	58.1871747498433	5.53999962012594	0.889051628574672	6.2313587221112	0.000000000462406895210546	0.0000000108095685612723	1.08609268896551
DCSTAMP	48.8937470826279	6.05030018726915	0.975841305219186	6.20008617682993	0.000000000564322524765715	0.0000000108724938302779	1.31613413428702
RP11-13J8.1	68.1791679335203	5.28517511194325	0.851014669054868	6.21043949549417	0.00000000052836617605479	0.0000000108724938302779	1.23148399218435
ADAMTSL4	5914.9948428636	2.29510507715913	0.368463295214421	6.228856732727	0.000000000469851200645024	0.000000011037190002189	1.07773338927377
SCUBE3	214.683184863487	2.39140931510129	0.387366323963355	6.1735085555024	0.000000000667909340605796	0.0000000110737570094511	1.52552391228644
LINC00656	98.4558272659949	4.90793278105373	0.790475965068712	6.20883239710787	0.00000000053379715575862	0.0000000111516847361294	1.20953832241934
SPRED2	259.953210238388	2.70804565315951	0.439240009035439	6.16529823662083	0.000000000703504199310479	0.0000000113180234668769	1.56916179291128
AC026202.3	115.918625649261	2.74724804947891	0.443693049206981	6.19177617136239	0.000000000594899912531544	0.0000000115226516958943	1.30212069995549
MESDC1	1052.50408661701	1.70180172874527	0.276345717645188	6.15823448702862	0.000000000735603845383474	0.0000000122494108373007	1.51313300266334
RP4-676L2.1	22.6182425379703	8.05913731356743	1.29855742635006	6.20622326747596	0.000000000542730590295819	0.0000000123041367361301	1.11037684430001
RP11-212I21.2	24.8364850509057	7.42671848982169	1.20235889819474	6.17679005908505	0.000000000654179681545119	0.0000000123737874380313	1.32959986997981
ETV5	150.159760309911	4.02062627723145	0.654064576038721	6.14713963196415	0.000000000788926750317181	0.0000000126323813768582	1.56916179291103
LINC00528	573.053215863205	3.3061063241527	0.5335918301287	6.19594629729486	0.000000000579358794352354	0.000000013297821478955	1.09272644230326
RP11-893F2.9	80.9670180388283	5.62223874979763	0.910178097354647	6.17707541649065	0.000000000652998857241283	0.000000013297821478955	1.23148399218435
C17orf105	35.0566889141371	7.99706408482014	1.29482066964717	6.17619433508061	0.000000000656651537591724	0.000000013359613985432	1.23148399218435
RAP1GAP	119.898130483208	4.3939436664859	0.712411890657818	6.16770119099034	0.000000000692899226758814	0.0000000133942923805134	1.29487924322279
AC005083.1	51.9039325390745	6.23961336424722	1.01006532430917	6.1774354728144	0.000000000651511891741712	0.0000000134701774860726	1.20953832241934
RP11-93B14.5	67.0371193862887	5.49240100245745	0.889148322948737	6.17714824478628	0.000000000652697823076	0.0000000134820258473377	1.20953832241934
FTH1P4	439.11093749125	3.06043956126528	0.49427420844674	6.19178486144913	0.000000000594867107417344	0.000000013588250059474	1.09272644230326
CLK1	3286.3544499073	1.35637604085138	0.219598718048751	6.17661183500291	0.000000000654918238990714	0.0000000151538700913768	1.07773338927377
INPP5A	698.33861312485	2.24198633207748	0.366198794973566	6.12232034307845	0.000000000922223745938544	0.0000000151844888143036	1.51313300266334
CBS	75.6702210396333	3.12187276484939	0.507277344949312	6.15417344364419	0.000000000754700556747736	0.0000000152396275674851	1.23148399218435
TG	477.829504351606	3.40028970904335	0.554314373498064	6.13422612079394	0.000000000855747293987659	0.0000000152396275674851	1.39708996941447
JUNB	23016.8763143091	2.11626859760776	0.34213251222798	6.18552321679848	0.00000000061896824121556	0.0000000153831837117582	0.999241999099042
RP4-535B20.4	68.9187966692976	4.29590494287758	0.698920868484636	6.14648257991171	0.000000000792200184765464	0.0000000153831837117582	1.27822162091522
CTTN	59.6659557179055	3.48396990484243	0.566574672331566	6.14918046107711	0.00000000077884324406164	0.0000000156831680488326	1.23148399218435
NKD1	56.8388929283913	4.22031062088589	0.687208993906985	6.14123310129017	0.000000000818833179638024	0.0000000158707416996544	1.27822162091496
SLC39A14	70.9922180586376	4.41959378915226	0.720496126582281	6.13409791682974	0.000000000856437593195991	0.0000000161064317686839	1.31613413428728
IL18RAP	587.440032084627	3.59550260390048	0.587413187844731	6.12090889054208	0.000000000930430964630998	0.0000000166278715589991	1.38371756714344
SLC2A1	656.373587166515	3.6320660012049	0.593703876913598	6.11763901574366	0.000000000949719011296135	0.0000000167945080047031	1.39708996941447
NUP210	1269.24123689553	-2.02768282064209	0.329193269212936	-6.15955127360303	0.000000000729513585514795	0.0000000168951048054736	1.06577607034153
MIS18BP1	832.703345129411	-2.04454387272533	0.332201611473014	-6.154527257287	0.000000000753017728899587	0.0000000172299751270589	1.07773338927377
CD40	513.308666716953	2.52199396426465	0.410052043526803	6.15042408415605	0.000000000772760403295649	0.0000000174229577867824	1.09272644230326
CLDN12	28.255109674957	6.96862295834564	1.13999769031644	6.11283954129001	0.000000000978737701814309	0.0000000183042822166316	1.31613413428702
MAP3K3	1759.59120794705	-1.68959971897096	0.27453016222152	-6.15451397142879	0.000000000753080853633071	0.0000000185334340838265	0.999241999099042
CSF2RB	5811.29340439535	1.97068160115575	0.320344656546243	6.15175424619975	0.00000000076630557119568	0.0000000185796533517549	1.01332358587931
HSP90AB1	7323.04687600862	2.28543331880736	0.372412266916604	6.13683683872623	0.000000000841807649876749	0.0000000193878590100986	1.06577607034153
PPP1R27	75.4839191965244	5.19099761835796	0.850589571030186	6.10282302435347	0.00000000104211211400621	0.000000019417655209475	1.31613413428728
A2M	813.509178443124	3.39478449478509	0.558441439150395	6.07903399853325	0.0000000012090872381874	0.0000000195777572912938	1.51313300266334
IQGAP3	53.7950108603763	4.45483085558181	0.726588223858278	6.13116302921355	0.000000000872389502466669	0.000000019661933756448	1.08609268896551
MRC1	190.998262824485	7.81372571508231	1.28455172367164	6.08284241972624	0.00000000118070378919067	0.0000000197437518443478	1.46249573990595
KAZN	98.4812863445648	4.40447946196899	0.722718739779957	6.09432026532203	0.00000000109903435572693	0.0000000204030675750474	1.31613413428728
AKAP12	842.754898396866	5.74970609693775	0.938467513756515	6.12669699553341	0.000000000897221027518694	0.0000000205503494998961	1.06577607034153
SIRPB2	912.410978138488	-1.98307020534579	0.32378958379786	-6.1245645461647	0.000000000909319467189809	0.0000000205775010314509	1.07773338927377
PRPF40B	107.908904090334	3.47116066758309	0.574025967413435	6.04704467155757	0.00000000147526863731467	0.0000000209988774990915	1.71184572791317
CPT1A	1251.93787802492	-1.36716539984627	0.223105031530298	-6.12790034571947	0.000000000890463266139615	0.0000000213924205165562	1.01332358587931
SLC11A2	1169.66175981285	1.8280936756495	0.301545593534405	6.06241216866237	0.00000000134095039485028	0.0000000215541310314875	1.51313300266334
TUBB2A	102.211465022276	5.09157020867006	0.833799160163995	6.1064707808876	0.00000000101858273010456	0.0000000215879245304927	1.1465250029159
RP11-443B7.1	122.417830993963	3.25998518186523	0.538451682869843	6.05436900947202	0.00000000140969129720624	0.0000000218101157907869	1.56916179291103
GLULP4	238.2286446855	2.87150741831037	0.476440577775942	6.02700011765322	0.00000000167030881799741	0.0000000219931526939198	1.84089860474644
PLSCR2	149.727475011074	4.39841031593042	0.723101721561291	6.08269927284028	0.00000000118175878830721	0.0000000219931526939198	1.30212069995549
ATP2C2	101.107392689262	6.1658935071531	1.01335275645161	6.08464670165184	0.00000000116748461829317	0.0000000221136049867987	1.27822162091522
MTHFD1L	206.751011082577	2.62950356569218	0.434222079355842	6.05566527062139	0.00000000139838517033469	0.0000000221731470340919	1.52552391228644
MAT2A	3036.47504953051	1.47934231503365	0.241621108446301	6.12257068327465	0.000000000920775474770342	0.0000000222693723320746	0.999241999099042
AC068522.4	96.1090351621235	4.27518923969222	0.7009509761795	6.09912730701074	0.00000000106649108183025	0.0000000224597198828015	1.1465250029159
RP11-367G18.1	48.8962661271925	5.40923918177607	0.890220768321953	6.07628958373143	0.00000000122995211487707	0.0000000225281442448619	1.31613413428702
SUCNR1	80.7212101157227	4.76039287582833	0.782838000697018	6.08094250865416	0.00000000119478130646342	0.0000000225281442448619	1.27822162091522
MYO1E	607.524654899118	1.92834775389599	0.318027014300446	6.06347155174133	0.00000000133214353545927	0.0000000229442100351588	1.39708996941447
PLEKHG6	1182.00870953472	2.96806314240993	0.486025375102854	6.10680695793265	0.00000000101644051974026	0.0000000229442100351588	1.06577607034153
RP11-395I6.3	54.2406715732137	4.33226306229303	0.711947264384161	6.08508983602945	0.00000000116426010624782	0.0000000231363579395889	1.20953832241934
CCL3L3	283.975934694298	8.8993996661292	1.47234597654094	6.04436715821171	0.00000000149997581032572	0.0000000232395795282652	1.54998844555328
ANTXR2	3089.07376814389	2.03157863122965	0.332915764909978	6.1023803777481	0.00000000104500315736714	0.0000000232641371982701	1.07773338927377
DSG3	22.4214888783121	8.25018952538649	1.35818566118711	6.07441954450874	0.00000000124437004503958	0.0000000233438357719405	1.27781088083975
ALPK2	76.0913913442313	3.0413564850166	0.501092342569826	6.06945312598305	0.00000000128346544761318	0.0000000233551252976883	1.31613413428728
RP11-65J3.14	40.3106001497107	6.46993682579891	1.06676438071747	6.06501017726841	0.00000000131945296943356	0.0000000239883958404049	1.31613413428702
AP003733.1	382.182254376431	2.88424040137273	0.478064911446886	6.03315644447412	0.00000000160787615444102	0.0000000247994015825472	1.54998844555328
ACSL5	1322.53175270769	1.99140485948789	0.326419675335926	6.10075007714681	0.00000000105571868424684	0.0000000248843956360369	1.01332358587931
MYEOV	31.5358685197345	7.5044526393157	1.23810901405714	6.06122122859316	0.00000000135091868153642	0.0000000258480261388821	1.24720886120727
RGS13	58.1784668196891	5.4471890172161	0.899750739767122	6.05410896202872	0.00000000141197016456284	0.0000000263370663586935	1.27822162091496
DDIT4	2679.36963517134	3.03598378329732	0.499271456836023	6.08082785772878	0.00000000119563603530902	0.0000000264269301367077	1.07773338927377
FCGR3B	2303.5004183624	3.12708581441472	0.513290621987708	6.09223251012291	0.00000000111346800013139	0.0000000265202423922208	0.999241999099042
CTGF	36.2129371725085	7.32468508623279	1.21061735150983	6.0503718017074	0.00000000144511922750122	0.0000000268917610014912	1.27781088083975
IFIH1	2331.75714974441	2.53413615700049	0.416342966101242	6.08665538589708	0.00000000115293759871724	0.0000000270303618901051	1.01332358587931
GSTO2	485.49721103812	3.03388060486569	0.50007942289403	6.0667975244976	0.00000000130485887420341	0.0000000283438414724053	1.09272644230326
PDE2A	267.056991416929	3.15269615108193	0.523789362115903	6.01901523609849	0.00000000175481353947279	0.0000000284548133932601	1.46249573990595
VCL	1444.66577767907	-1.42372412422765	0.234381121762037	-6.07439760303365	0.00000000124454018704422	0.0000000291000174319005	1.01332358587931
KRT18P22	30.0759248643255	7.13727253418875	1.18244892062645	6.0360091752695	0.00000000157972274798437	0.0000000292657872237599	1.27781088083975
PTMS	330.059997116471	2.63323680237489	0.437944793086777	6.01271403140788	0.00000000182442713541721	0.0000000295047285082404	1.46249573990595
KIAA0513	1568.41614618497	-2.10093297742088	0.346140466195372	-6.06959654418171	0.00000000128231985942948	0.0000000299035024681936	1.01332358587931
NUP210L	208.750851918425	2.43515859622108	0.405999254577504	5.99793858921043	0.00000000199838060742161	0.0000000309276913746282	1.52552391228644
SKI	1859.16945230292	1.8257941196613	0.301510515108069	6.05549069824942	0.00000000139990264307853	0.0000000310766387292744	1.06259294141368
RP11-762I7.5	34.7594765044421	5.56390684875081	0.923478276268529	6.02494611051677	0.00000000169165979055976	0.0000000323744609270485	1.23148399218435
KYNU	2263.46563939304	1.70077252030954	0.281379945732919	6.04439849428319	0.00000000149968433292119	0.0000000331335277484778	1.06577607034153
NEAT1	163517.569164203	1.80451128322562	0.298676707646519	6.0416873396142	0.00000000152510788865944	0.0000000354080527126748	1.01332358587931
CHD7	1005.39279914946	1.70767541047267	0.285275838473781	5.98604992139779	0.00000000214998403986413	0.0000000365219187874136	1.38371756714344
PUS10	514.266923578448	1.79565798550812	0.300356803050143	5.97841622787662	0.00000000225317430049902	0.0000000372811656372405	1.41934387671143
SULF1	32.6189886044436	7.4638998929944	1.24440897304292	5.99794766405703	0.00000000199826896288036	0.000000038073635634416	1.23148399218435
FLT1P1	32.5616290729329	7.06608505960764	1.17871074484459	5.99475748440665	0.00000000203789333720702	0.0000000383052791819835	1.24720886120727
SLAMF9	25.3457209491216	7.24646905325952	1.21104538568264	5.98364779630024	0.00000000218194862983697	0.0000000384377057831012	1.32959986997981
MTHFD2	893.728681069098	1.41791938346513	0.238166453885726	5.9534806868538	0.00000000262498845381698	0.0000000405977589838589	1.51313300266334
SNAPC3	317.620152110515	-2.52249187063379	0.424034155853574	-5.94879406720446	0.00000000270125233951617	0.0000000414015028779158	1.52552391228644
SPINK1	27.0504509155502	7.68538634191604	1.28718638162183	5.97068649237306	0.00000000236257349480903	0.0000000415100131755356	1.32959986997981
KCNK5	43.7726540397142	6.41739412472265	1.07423436950447	5.97392366777737	0.000000002316142055652	0.0000000422927975679558	1.27822162091496
CAV1	25.894914048677	7.2876143207524	1.22147595671997	5.96623640494882	0.00000000242788451354309	0.0000000430032038461913	1.31613413428702
IGFBP3	46.5362526008088	7.28731445148987	1.22144315048085	5.96615114556995	0.00000000242915282094862	0.0000000430032038461913	1.31613413428702
DOT1L	1794.33359846462	1.80007000507993	0.30002917339555	5.99964991639921	0.00000000197743389491794	0.0000000431918703325725	1.06577607034153
CTD-2529O21.1	44.4140945183779	6.67944229832235	1.11731284371311	5.97813077680634	0.00000000225712508007616	0.0000000434032450671756	1.20953832241934
NAAA	1070.26870144392	-1.82350739085098	0.306923939465107	-5.94123545406365	0.00000000282881959403172	0.0000000434445089737336	1.51313300266334
CNGB1	40.0065185487387	6.57876639794705	1.10164937113737	5.97174252562318	0.00000000234732784185778	0.000000043698061993805	1.24720886120727
CD79B	223.21813860022	-3.94795819579861	0.664256304903368	-5.943426003872	0.00000000279125782828635	0.0000000442745502634221	1.46249573990595
ACTN1	4760.63090652433	2.22131461391661	0.369970998869294	6.00402361456816	0.00000000192486686934682	0.0000000446478306041689	0.999241999099042
ITGA5	6354.72144339654	2.44164881469752	0.406834947911203	6.00157097425772	0.00000000195417487497481	0.0000000446588439986884	1.01332358587931
S100A2	67.6610074141533	5.10249616085421	0.855695762318237	5.96297935031325	0.00000000247679733216726	0.0000000448330931962316	1.27822162091496
SH2D3C	604.854202960389	-1.68749810277359	0.281811686586151	-5.98803450352196	0.00000000212392013632716	0.0000000449328160916921	1.09272644230326
DUSP10	590.399012990384	1.89843724037747	0.319947115653858	5.93359698366944	0.0000000029636879888283	0.0000000452392221667298	1.51313300266334
RP11-84D1.1	37.6811747507951	5.96156545656855	1.00000127653279	5.9615578464445	0.00000000249844438564616	0.0000000462288855007777	1.24720886120727
RP11-887P2.6	61.8722407110073	4.39941046399637	0.737653028597391	5.96406480206773	0.0000000024603908802279	0.0000000469019499341198	1.20953832241934
ACTN1-AS1	22.8653851913043	7.29718834577789	1.22214391119087	5.97080939401599	0.0000000023607942515989	0.0000000489799108360026	1.11037684430001
RGL1	1050.63360108903	2.48318769445262	0.414882044423713	5.98528600557266	0.00000000216009952239733	0.0000000490659268885467	1.01332358587931
IQCJ-SCHIP1	43.8398461665304	5.72416253531801	0.962536648020708	5.94695541940015	0.0000000027317577102619	0.0000000491490232200733	1.27822162091496
FOXQ1	29.516798713998	6.6814459262635	1.122897862788	5.95018135458409	0.00000000267845541706791	0.0000000493456537032393	1.24720886120727
RP11-2H8.2	76.5708884740049	2.92368796388829	0.491906701874815	5.94358229466111	0.00000000278859652287405	0.0000000500850738094149	1.27822162091522
HIF1A-AS2	494.412909674625	2.25632991109843	0.380935095780679	5.92313477043739	0.00000000315861774089616	0.0000000518593343958622	1.39708996941447
SCIMP	605.893879485503	-2.52172832413734	0.426914507810506	-5.90686959098765	0.00000000348669538239161	0.0000000528100909014286	1.51313300266334
FERMT1	19.0609250093743	8.0514156361654	1.35812128335676	5.92834803108698	0.00000000305997417134094	0.0000000532382426950771	1.31613413428702
CEACAM1	220.3662183974	3.84304096454127	0.654459861541279	5.87208045958808	0.00000000430359769411566	0.0000000534852850511528	1.84089860474644
DOCK4-AS1	142.123319082596	3.89902067278797	0.662730349762575	5.88326862378463	0.00000000402242279616919	0.000000053713363128372	1.71184572791317
TSPYL2	721.190568353368	3.12563655239957	0.528357536620307	5.91576032470933	0.00000000330345962958904	0.0000000545265293863208	1.38371756714344
RP11-10J21.5	98.8179506164308	3.83222735377675	0.646399843055955	5.92857098426773	0.00000000305582310601405	0.0000000545551472806155	1.27822162091522
SPACA6P-AS	37.1008395924651	7.04864078317511	1.19003035965283	5.92307643750488	0.00000000315973882484206	0.0000000547384391599381	1.31613413428702
PAF1	700.320324699328	1.78487716658263	0.30190498130326	5.91204940997558	0.00000000337877144196835	0.0000000550939396928862	1.39708996941447
RP11-12A2.1	103.403657788012	4.3606649207286	0.735224574919107	5.93106524113177	0.00000000300975583461537	0.0000000556288670183749	1.23148399218435
PTGER4	1467.67212618312	1.79495742070405	0.301567141681332	5.95209879530177	0.00000000264725482728167	0.0000000564879942342976	1.06577607034153
SLC1A4	574.278588080961	1.86027432136665	0.312858360296495	5.94605916748931	0.00000000274674897054969	0.0000000571166667603258	1.09272644230326
ANKRD33B	108.533995301046	4.6702614594216	0.789668712923998	5.91420349190293	0.00000000333485391659899	0.0000000581324122212077	1.30212069995549
LTBP2	177.982200029754	3.50155324074912	0.594961291045592	5.88534631319535	0.00000000397221352187797	0.0000000581324122212077	1.54998844555328
GPR97	2557.08224415062	4.85677938030468	0.816851038591409	5.94573447403554	0.00000000275219973776761	0.0000000585272500898163	1.06577607034153
GPR137B	627.736923792125	1.85258595320678	0.314180384598493	5.89656784453395	0.0000000037114019936543	0.0000000592140455567615	1.41934387671143
LRRC25	1946.52047506957	-1.89815459289099	0.319542173435665	-5.94023184008027	0.00000000284619273271219	0.0000000597527472475571	1.07773338927377
MIR17HG	171.764335181686	2.40826123706052	0.409400321820389	5.88241168534565	0.00000000404331094955063	0.0000000599175285405065	1.52552391228644
B4GALT1	3456.83326783166	1.68197253743337	0.283227026232261	5.93860183404274	0.00000000287463071953272	0.0000000602473107021541	1.07773338927377
LHFPL2	1289.74796413252	2.55694155313294	0.429928405711997	5.94736593154024	0.00000000272491786643481	0.0000000606881210936905	1.01332358587931
SREBF1	957.446447899724	1.55914295045674	0.265113602927184	5.88103716007728	0.0000000040770361197482	0.0000000607571900309813	1.51313300266334
PLEK2	40.8720311138723	6.2632644233673	1.06006426958168	5.90838178692589	0.00000000345484593816822	0.000000060915026573202	1.27781088083975
KIAA0319	50.4640434087671	4.96975021065096	0.837637201171362	5.93305813507472	0.00000000297343505453787	0.0000000616291704764755	1.08609268896551
AP1S2	1332.50829196132	-1.76992995173396	0.298307119099472	-5.93324744336314	0.00000000297000716393259	0.0000000618861767265796	1.07773338927377
CRTAP	1050.31768806572	-1.58035293677447	0.268204551572689	-5.89234197371986	0.00000000380760163259725	0.0000000618861767265796	1.38371756714344
HSPA4L	38.0146267728589	5.88915261625559	0.998103210624151	5.9003443266883	0.00000000362743738394425	0.0000000618861767265796	1.31613413428702
IGHV4-59	75.817409976372	5.06900258749578	0.858530204609387	5.90427984977194	0.00000000354190490866621	0.0000000621667667830944	1.27822162091522
AMZ2P1	269.69808121761	2.16189971973689	0.36807950809057	5.87345851159129	0.0000000042679588086964	0.0000000627137416639539	1.52552391228644
ARRB1	1169.757079285	-1.92349063493339	0.326834061746839	-5.88522085076707	0.00000000397522805252281	0.0000000643443451219058	1.38371756714344
MIR3178	77.9178339724944	3.44302998934667	0.583804406076953	5.89757451897825	0.00000000368883690599696	0.0000000682496138655421	1.20953832241934
OR2B11	417.368730163135	5.75429189864762	0.98311815834148	5.85310305767834	0.00000000482484937916401	0.0000000687513619101331	1.56916179291128
BTG3	278.711745514501	2.71518854458952	0.464220747108538	5.84891683859768	0.00000000494784367806697	0.0000000690133598415078	1.60170772216121
KCNS1	149.413673364355	3.80323843883497	0.646614774220302	5.88176854359843	0.00000000405905705203969	0.0000000699732205251672	1.29487924322279
DUSP7	392.520628557314	-2.07079619221847	0.35414522840765	-5.84730790113827	0.0000000049959225543471	0.0000000718884342908639	1.54998844555328
PPM1L	461.492929715336	-2.1281003522743	0.363090547814859	-5.86107340188714	0.00000000459884620276599	0.0000000722053142564694	1.41934387671143
CPVL	2115.90922968053	-1.38316026552019	0.234503278388071	-5.89825555969946	0.00000000367364684923839	0.000000076749537416917	1.06577607034153
ENTPD7	323.02486513481	2.35913278364267	0.404536069059992	5.83169948015887	0.00000000548656681760796	0.0000000787504898830764	1.54998844555328
COL23A1	97.8739525998942	3.95904938037643	0.673352813099105	5.87960620845247	0.00000000411243660361942	0.0000000797322036626813	1.1465250029159
RP11-169D4.1	44.9844111468263	5.16872952210394	0.882988068697871	5.85367991407425	0.00000000480813587411809	0.0000000835460624932207	1.27822162091496
MSANTD3	150.486879954446	4.2140956386328	0.726130452617541	5.80349663540747	0.00000000649460567153042	0.0000000841940135386846	1.71184572791317
NFE4	45.7333666484549	6.48731529138015	1.11071572376369	5.84066215376666	0.00000000519937497007546	0.0000000875955355408569	1.31613413428702
KB-1639H6.7	24.6503770087126	8.03061029886295	1.37382964038286	5.84541930295302	0.000000005052938477631	0.000000087608582398802	1.27781088083975
EIF4E	873.960167355375	2.36247431230716	0.406332237778321	5.81414441843042	0.00000000609447831035128	0.0000000891594121264175	1.51313300266334
FCGBP	490.066832661749	3.85919498797654	0.662313383046188	5.82684132128946	0.00000000564862732167869	0.0000000902905029597528	1.38371756714344
LMO2	790.988411357781	-1.5702828865433	0.267664488969377	-5.86660894984448	0.00000000444798035748121	0.0000000912089104265713	1.07773338927377
FGFR1	222.13151708655	2.90805277245396	0.503471172920832	5.77600651013088	0.00000000764944150695997	0.0000000917540080550618	1.84089860474644
LINC00936	1194.56948385998	2.38360147137672	0.410731407606539	5.80330947970771	0.00000000650186230940004	0.0000000948037657546086	1.51313300266334
RP11-184A2.2	46.2776321106888	4.83828221027817	0.828983627084956	5.83640261664943	0.00000000533399144225152	0.0000000954835385910442	1.23148399218435
CTA-407F11.7	58.4545668597145	-4.68501727703805	0.804400948099023	-5.82423142104665	0.00000000573760262369999	0.0000000960230753861104	1.31613413428702
LYNX1	82.0841411464959	-5.00734679562731	0.857695820698805	-5.83813827091706	0.00000000527873416975587	0.0000000960497171257607	1.20953832241934
RP11-45M22.5	76.5988732473612	4.26956891888877	0.732542563078489	5.82842435932464	0.00000000559531478713504	0.0000000962598602452919	1.27822162091522
CTD-2357A8.3	35.6874661653668	5.86012504073904	1.00638314380391	5.82295627348152	0.00000000578156859585324	0.0000000993819724859727	1.27822162091496
STMN1	89.9483458330062	3.5213109331244	0.604253696911514	5.82753725980109	0.00000000562512936030006	0.000000100279776061411	1.23148399218435
XX-FW83128A1.2	41.38678905271	5.38261937449459	0.924084108218574	5.82481543251628	0.00000000571757517593243	0.000000100559736514068	1.24720886120727
AC012307.2	40.3842351921781	4.93489925753622	0.847304288116749	5.8242349610961	0.00000000573748101979918	0.000000100786281532255	1.24720886120727
PLAC8	1096.9234292146	-2.15138512621865	0.367851804081006	-5.84851046630964	0.00000000495994437979142	0.000000100786281532255	1.07773338927377
AATK	885.279533185766	2.17677159872214	0.372190824108367	5.8485364434679	0.00000000495916998732489	0.000000101817325994471	1.06577607034153
CD163L1	405.905637562402	3.6488465025589	0.630904606988539	5.78351538749373	0.00000000731554927911184	0.000000101888000127104	1.56916179291128
HEXA-AS1	42.1080048306382	6.14329744046073	1.05683107182133	5.8129417314287	0.00000000613844327859939	0.000000101888000127104	1.31613413428702
KIAA1683	916.643769970965	2.59009496345583	0.442952459061562	5.84734300593612	0.00000000499486870496421	0.00000010229788109486	1.06577607034153
TBC1D16	221.077234533587	2.13753771022316	0.369580267288741	5.78369003817286	0.00000000730795437936232	0.000000104479048610716	1.52552391228644
TUBB4B	1978.44158851314	2.23523734411712	0.382685211434424	5.84092950897882	0.00000000519103675237216	0.000000106141374355136	1.06577607034153
VEGFB	216.659787978001	2.59606453729209	0.449144838041012	5.78001641656414	0.00000000746933365411086	0.000000106611453943685	1.52552391228644
RP1-239B22.5	104.852448608453	3.74979704275267	0.644658748847707	5.81671628509693	0.00000000600148752500636	0.000000107950597293338	1.20953832241934
RN7SL454P	29.3770809950293	7.86148190625934	1.35257388229087	5.81223843605814	0.00000000616429546301901	0.00000010881417909097	1.23148399218435
RPS16P5	131.974221115361	2.91933546387215	0.505913309606807	5.77042629327353	0.00000000790712453574933	0.00000010945283047798	1.56916179291103
GSN	4029.2447853269	1.91859999142645	0.328305156191425	5.84395327104693	0.00000000509763331162905	0.000000110718367653287	0.999241999099042
FTH1P11	356.584226798224	3.23215712379746	0.560690916707458	5.76459690621999	0.00000000818532362297753	0.000000110820538083245	1.60170772216121
SPTBN4	38.8312621684874	6.34445556137516	1.09239513631241	5.80783944424365	0.00000000632841581860778	0.000000111347405393972	1.23148399218435
EPPK1	139.393316971052	4.72773086297767	0.815148707838068	5.79983850494779	0.00000000663788149537795	0.000000111662539103714	1.28701125448938
DPYSL3	94.8084291674764	4.07464056836681	0.70349996866088	5.79195557907832	0.00000000695715456298077	0.000000114350645248451	1.31613413428728
FUT1	18.8063840581004	7.93642533995782	1.36359911762918	5.82020422083908	0.00000000587757679786095	0.000000114414770792992	1.11037684430001
MEGF6	304.355157364747	1.62055493728429	0.281477701393141	5.75731196206145	0.00000000854638842128105	0.000000115239371662097	1.60170772216121
GSTM3	51.7203875708436	5.72407195739505	0.986875972583103	5.80019386064548	0.00000000662382977591712	0.000000115978493815794	1.23148399218435
LINC00847	1017.02166182022	2.19511796021956	0.376336025350203	5.83286693899919	0.00000000544830157056769	0.000000115978493815794	1.01332358587931
MARCKSL1	1020.46327044429	2.29675055281147	0.393841754588037	5.83165834007088	0.00000000548792000491167	0.000000116682276894531	1.01332358587931
MAFG	1270.92149930819	1.9950493372498	0.346186230162642	5.76293671851852	0.00000000826627955197158	0.000000117605259829195	1.51313300266334
MTND5P24	66.3404451721779	6.53708967357396	1.12983910546341	5.78585892625195	0.0000000072142741120723	0.000000117905759206078	1.31613413428702
AC007163.3	40.5598557643159	5.91367937898331	1.02215133397344	5.78552234138839	0.0000000072287352023807	0.000000118046672764536	1.31613413428702
ENOSF1	264.661704571429	2.01175956750742	0.349439492355115	5.7571041954897	0.00000000855690982919281	0.000000118557605770025	1.54998844555328
LDLR	1732.59383211423	1.93452306323159	0.332054778507917	5.82591544661497	0.00000000568003702067302	0.000000121975058047497	0.999241999099042
LINC01010	27.2411852919172	6.88780106538179	1.19289678611062	5.77401259319267	0.0000000077405647762325	0.000000124822287077488	1.32959986997981
RP5-1053E7.3	162.533899037315	5.0047032587143	0.866278047723206	5.77724816168193	0.000000007593225178084	0.000000124929692836037	1.30212069995549
CD82	1373.61220154994	2.44372231526516	0.420025713599136	5.81803026849303	0.00000000595451211798133	0.00000012578797780184	1.01332358587931
MTRNR2L8	174.719888884104	2.18698044949336	0.379954381187295	5.75590270247552	0.00000000861800149169028	0.000000126038668557454	1.46249573990595
RP11-309G3.3	226.79664420693	2.97308626699033	0.520183032674673	5.71546182831711	0.0000000109406479212484	0.000000126913366196536	1.84089860474644
RP11-424I19.2	102.620388802201	4.08749936590586	0.705285480337032	5.79552462068634	0.00000000681079348584933	0.000000126913366196536	1.1465250029159
ACKR3	158.578331592578	3.31792959251122	0.580078422009259	5.71979488741999	0.0000000106652723058201	0.000000132939212989255	1.71184572791317
TESK1	408.187612257159	1.6247081773283	0.283093831158426	5.73911543985244	0.00000000951723321491011	0.000000133011545174785	1.52552391228644
KRT23	146.05457003796	4.67715950310134	0.818273069676297	5.71589079052986	0.0000000109130811682817	0.000000135810252144553	1.71184572791317
APOC1	286.713008504617	9.80600851351759	1.70976329418674	5.73530180865291	0.00000000973388561615665	0.000000135821786280104	1.52552391228644
SMIM3	32.1083103304705	6.2475559675001	1.08385561738681	5.76419577227736	0.00000000820481324727159	0.000000136570544406322	1.27781088083975
N4BP2	1217.11639390279	2.15714798680025	0.376140207587771	5.73495718693378	0.00000000975369808609042	0.000000136993546136128	1.51313300266334
RP11-452H21.4	147.027068307372	2.59308876736983	0.453887953955459	5.71305923581372	0.0000000110963031901555	0.000000137649567835193	1.71184572791317
ICA1L	130.961947188901	-2.81704445551022	0.48954708043444	-5.75438924691427	0.00000000869555905727915	0.000000143360616426263	1.28701125448938
CLEC12A	1391.56645976199	-2.17193389649831	0.375665893733975	-5.78155731655627	0.00000000740122556769706	0.000000147233345900395	1.06577607034153
RPL7P19	111.158796119461	4.07088562563422	0.708320499172327	5.74723678107728	0.0000000090713657346681	0.000000147585614008387	1.30212069995549
ATP6V1C1	1045.71633662562	1.68148023674287	0.293900013752599	5.7212662744491	0.0000000105733036523796	0.000000147914433753597	1.51313300266334
HEXIM1	1556.78630543056	1.98621990300268	0.343877497134146	5.7759519583448	0.00000000765192062187158	0.000000152312350510641	1.06259294141368
DHX57	276.377554537825	-2.16799258183363	0.380332432054793	-5.70025693081387	0.0000000119626991512165	0.000000157845575617389	1.60170772216121
AC016831.6	33.126470529478	6.44963704234482	1.12466265651222	5.73473032557717	0.00000000976676184481047	0.000000161356373818991	1.27822162091496
CD55	10989.4915141078	2.30384110353034	0.399283167964751	5.76994295871175	0.00000000792983698726462	0.000000165125160847369	1.01332358587931
NAB1	741.349894868088	1.66929686289434	0.292961829818618	5.69800121718195	0.0000000121220186236138	0.000000168908194697484	1.51313300266334
SLC12A8	46.2762452889617	4.49719701373047	0.786024545173636	5.72144603033615	0.0000000105621210312968	0.00000016906739779943	1.31613413428702
RNA5SP151	47.1092664119673	5.93620893406532	1.03676493394942	5.72570381161726	0.0000000103005798546156	0.000000169637034569003	1.27822162091496
PLCB1	407.34730450997	-2.02863526952735	0.356258034115906	-5.69428637465434	0.0000000123888993345104	0.000000170818699443107	1.52552391228644
CTD-2015H6.3	57.1932708256642	3.41682286287753	0.597600084986896	5.71757425863227	0.0000000108055459012869	0.000000172554021744481	1.31613413428702
ARHGAP31	1741.53456963816	1.4712822421049	0.255970221236662	5.74786486879893	0.00000000903774209671522	0.000000178478536325995	1.06259294141368
C1orf106	17.6193804538111	7.92136250199546	1.38735051435436	5.70970524033852	0.0000000113172005336991	0.000000178478536325995	1.33110925185901
BCL6	7201.00270076988	2.45819790505119	0.427276637480234	5.75317648900219	0.00000000875819660099722	0.000000181224599368925	1.01332358587931
EGR1	13679.5118209564	2.97003458064589	0.517119004017797	5.74342570582394	0.0000000092780081164262	0.000000182388433861289	1.06577607034153
C3AR1	1617.15413923654	1.75838546865534	0.306177860316287	5.7430196515153	0.00000000930029287499276	0.00000018322991485061	1.06259294141368
PITPNA	1945.52554613457	1.74296473652656	0.303725277375169	5.73862258548077	0.00000000954496625525233	0.000000187902514248436	1.06259294141368
ACP5	1641.04933441755	2.78104617627896	0.484795600511298	5.73653344491138	0.0000000096633974692461	0.000000189516796376306	1.06577607034153
ANXA3	249.039249629257	3.59476703869261	0.633744136707727	5.67226871299712	0.0000000140918704609394	0.000000192926740367012	1.52552391228644
QPCTL	165.453996201009	2.0705566563493	0.365218972685433	5.66935677280022	0.0000000143334615309553	0.000000192985496502199	1.54998844555328
ACTN2	32.2509638601565	6.84125009533995	1.19986614223252	5.70167775766288	0.0000000118633935681069	0.000000193599358502687	1.27781088083975
CCRN4L	700.41365026715	2.54320797420588	0.444242306212427	5.72482165395065	0.0000000103542455703222	0.000000197436908896379	1.09272644230326
TGM3	43.9957233672467	5.78392275695666	1.0140077470939	5.70402225577973	0.0000000117012788922332	0.000000201416514266544	1.20953832241934
CTB-113D17.1	47.8128904745248	-5.43619171011552	0.955635638561229	-5.6885610903964	0.0000000128114280912316	0.000000202506551401138	1.31613413428702
FTH1P3	117.958567592258	2.4821835704686	0.436064068496744	5.6922451304587	0.000000012537967247675	0.000000202510268074112	1.28701125448938
ORMDL2	277.211571490484	2.29878405514416	0.406588152070084	5.65383925586674	0.0000000156902957662467	0.000000203474955866817	1.60170772216121
RP11-336K24.12	81.4347574291808	4.15528148777497	0.730074621466614	5.69158462107286	0.0000000125865750292911	0.000000204373986538268	1.27822162091522
CYP4F3	616.064217456032	3.2006711195963	0.559788586055479	5.7176426946281	0.0000000108011962537904	0.000000204996280013922	1.09272644230326
KBTBD8	329.129013119233	2.58386803187309	0.457213601481588	5.65133675704339	0.0000000159204838516628	0.000000205817404612483	1.60170772216121
MIR27A	120.318036784174	3.79604027524324	0.673054549193856	5.64001874705387	0.0000000170031651034446	0.000000205817404612483	1.71184572791317
MCOLN1	1353.67172724032	2.26671938725161	0.40011182224035	5.66521472562231	0.0000000146840534771068	0.000000219568364090349	1.38371756714344
HIF1A	8834.67117820832	2.35559437840992	0.411784950924813	5.7204479501244	0.000000010624357238226	0.000000219819224098212	0.999241999099042
ANKLE2	2225.80648261838	1.46384589923599	0.256507130424175	5.70684291237942	0.0000000115090908743321	0.000000220610434566222	1.07773338927377
GNA13	3937.13548567615	1.50472423973719	0.263608183753791	5.70818484581873	0.0000000114187372660776	0.000000221162469189901	1.06577607034153
RP5-1120P11.3	34.2298643298598	7.43865669761054	1.3089905312264	5.68274293828635	0.000000013255142866954	0.000000222012876455611	1.23148399218435
LDLRAD4	1114.01900024198	1.87444272753737	0.331602903267248	5.65267284776064	0.0000000157971807435257	0.000000235297938457039	1.38371756714344
RP11-490O6.2	221.612846413812	2.44454117513273	0.434061978480017	5.63177909222304	0.000000017836005184469	0.000000236983902789299	1.54998844555328
PNPLA8	2330.04349988686	2.24892391244298	0.395052721907076	5.69271843410302	0.000000012503248416867	0.000000238740021671686	1.07773338927377
CXCR1	1070.08749665586	3.33944450543238	0.586439696083256	5.69443802617053	0.0000000123778935166128	0.000000238813422649353	1.06577607034153
APBB3	783.217991180997	1.66501449347062	0.292440507457627	5.69351526553436	0.0000000124450083555943	0.000000239922893872075	1.06577607034153
ERO1LB	516.858231043004	1.59610615837883	0.28284739381601	5.64299404298943	0.0000000167118131028232	0.000000245587594800626	1.39708996941447
RP11-34E5.4	140.018634604396	3.09782688899683	0.547733676382814	5.65571740896892	0.000000015519663808301	0.000000245881184021923	1.29487924322279
NR1I3	420.186764314437	2.71005250214635	0.480306534018596	5.64233944408807	0.0000000167754948800806	0.000000246143575904206	1.39708996941447
RP11-536K7.5	24.1652551448381	7.61571977363414	1.34784560479765	5.65029091353343	0.0000000160176527942633	0.000000246763540237833	1.32959986997981
MAP2K3	5342.52197015115	2.27382994039706	0.399777648587609	5.68773654162598	0.0000000128734221099908	0.000000247968184640665	1.06259294141368
CHRNE	183.878824872477	4.19996710125362	0.74674711529706	5.62434995089717	0.0000000186207826388009	0.000000249639811741248	1.52552391228644
VIPR1	119.444885373564	-3.15326662947391	0.562765046904657	-5.60316715975456	0.0000000210470067508199	0.000000251262088113876	1.71184572791317
CTD-3088G3.4	57.5806746467509	4.63448444830871	0.820592666356339	5.64772832894927	0.0000000162581827033975	0.000000252254930181069	1.31613413428702
RP11-324O2.3	83.7573763228162	3.56148459980154	0.630225729545058	5.65112535531114	0.0000000159400788295926	0.000000264116987068987	1.23148399218435
ACP6	199.129480413159	2.84582682281144	0.50996078675999	5.58048166976183	0.0000000239853430039692	0.000000265451460944627	1.84089860474644
JUND	6761.34166005941	1.68782173024108	0.297518320204212	5.67300100740883	0.0000000140317404294784	0.000000265451460944627	1.07773338927377
OPA3	784.018446255556	1.95934352543363	0.345418820775531	5.67237048935125	0.0000000140834984660904	0.000000269017932230393	1.06577607034153
SYN1	140.39534523521	3.18509956636637	0.565068291613632	5.63666306115119	0.0000000173376865681858	0.000000270859699547435	1.30212069995549
FAM198B	1088.86200482443	-1.74444657684274	0.307679096255509	-5.66969481538675	0.0000000143052105022337	0.000000272835497110252	1.06577607034153
MORF4L2	1035.84503503785	1.92484105995662	0.34229260506011	5.62337903741333	0.0000000187257901463705	0.000000274873981834992	1.38371756714344
AMZ1	139.660530300594	2.31730679262649	0.413736647707784	5.60092224236121	0.0000000213214370124341	0.000000275777154914063	1.56916179291103
IL2RG	1295.0676275648	2.15577169037615	0.380014905623857	5.67286087590985	0.0000000140432275649728	0.000000281058794388391	1.01332358587931
GCH1	2059.24239533143	2.00583221388822	0.353602142376506	5.67256804613041	0.0000000140672614839008	0.000000281325380366669	1.01332358587931
OXSM	63.9336687826449	3.06369720551088	0.543526098522655	5.6367067079911	0.0000000173332947564088	0.000000285015985122673	1.23148399218435
ICOSLG	852.604190218354	1.69098521598747	0.298693477475045	5.66127265409988	0.0000000150254471953932	0.00000028526462603995	1.06577607034153
CA4	81.3177420249852	5.99852615080152	1.06221490323658	5.64718696049541	0.0000000163094437309117	0.000000287615284224073	1.1465250029159
PDLIM7	1231.33650038706	2.11945152790683	0.374739499835416	5.65579963904975	0.0000000155122344599104	0.000000294059254787903	1.06577607034153
CXCL16	2882.38097513382	2.09091240616576	0.36904022175612	5.66581169991691	0.0000000146330153093654	0.000000295637804914891	0.999241999099042
DNASE1L3	43.1712032498225	6.08177339221486	1.07724022853257	5.645698360615	0.000000016451206635598	0.000000305561267907509	1.08609268896551
SLC19A2	164.369657135018	2.42893070091476	0.437414971023921	5.55292082305507	0.0000000280935344692057	0.000000307387304966798	1.84089860474644
TGFA	185.876706542246	2.73801156918954	0.489536530026294	5.59306895655464	0.0000000223090634851937	0.000000307387304966798	1.46249573990595
ETF1	3456.94460117623	2.07312385075797	0.366642160742866	5.65435204330442	0.0000000156435285642553	0.000000310718666892382	1.01332358587931
FN1	3734.78972700116	5.38766328610763	0.952988376325888	5.6534407133894	0.0000000157267373654724	0.000000312135288429583	1.01332358587931
RP11-1006G14.1	41.6243401171828	3.71409060612312	0.661676435995425	5.61315229631179	0.0000000198673593498461	0.000000312462434356847	1.27781088083975
RP11-44K6.2	33.4093791284628	7.32519404052116	1.30586191549093	5.609470613719	0.0000000202946452967788	0.000000318839162409455	1.27822162091496
PHF10	555.237650615898	1.80253741889062	0.323051859073971	5.57971535609669	0.0000000240912500522254	0.000000319485343446351	1.51313300266334
SAMD4B	1222.94565174132	1.59702782732058	0.283427024864169	5.63470554046832	0.0000000175357702033321	0.000000326253227524827	1.07773338927377
CDC37	1698.55518093759	1.53822439813591	0.273105973651612	5.63233523444693	0.000000017778566977095	0.000000334229626899158	1.06577607034153
P2RY6	108.244342531359	2.7263718143703	0.487172105781806	5.59632167362098	0.0000000218947302047703	0.000000340599890706721	1.28701125448938
BHLHE41	69.1976452104357	5.9401876559624	1.05776041059072	5.61581582793882	0.0000000195636956658593	0.000000341372049180513	1.1465250029159
NSUN7	100.861052893808	3.06648014525068	0.54701830335983	5.60580903128124	0.0000000207284414439292	0.000000342595135829555	1.20953832241934
CTD-2650P22.1	40.0649510251737	4.97961062311181	0.890704353342172	5.59064363436299	0.0000000226229457197852	0.000000353398461114206	1.27781088083975
RP11-184A2.3	36.136076055161	6.06545633554939	1.08367437438345	5.5971207577925	0.0000000217940909774548	0.000000353398461114206	1.23148399218435
MEGF9	2564.7127248596	-1.9261464324857	0.342674533780083	-5.62092085232642	0.0000000189942282867252	0.000000356542355241749	1.06259294141368
OSGIN1	148.911446281944	2.45390097350635	0.439328720677552	5.58556920595093	0.0000000232936002348706	0.000000356546634165243	1.30212069995549
AP001056.1	125.136300423894	2.54307335809787	0.459329984976543	5.53648453459389	0.0000000308603075442497	0.000000359038813610751	1.71184572791317
GAL3ST2	27.7918524149988	7.59851375210638	1.35935136941522	5.58980843589776	0.0000000227320251028481	0.000000367358574097798	1.23148399218435
AK4	161.91723569211	3.49417204715789	0.631694614899606	5.53142604787476	0.0000000317637775013193	0.000000368997683982358	1.71184572791317
RP11-362F19.1	112.762110966017	-4.53351486716296	0.812545824908371	-5.57939592843788	0.0000000241355298959707	0.0000003703899752645	1.29487924322279
VPS9D1-AS1	293.214815093485	2.99501055345999	0.539039896921267	5.55619457959611	0.0000000275719504867272	0.000000374352134481306	1.46249573990595
HIP1	1125.24837861071	1.81244176236469	0.322570177413203	5.61875179193336	0.0000000192341936062572	0.000000376625122504384	1.01332358587931
AC068580.6	353.163741692719	2.48773150032923	0.448697692421472	5.54433762942656	0.000000029506899709839	0.000000377446007491307	1.54998844555328
LAMA2	98.3546984617999	3.64640349415003	0.651571926011334	5.59631768739926	0.0000000218952333713798	0.000000378357430681595	1.1465250029159
CSF2RA	1749.77986964501	1.29365975231985	0.230228929074776	5.61901476725233	0.0000000192049443302307	0.00000038050059147179	0.999241999099042
AOC1	27.4109032947813	7.13659036646082	1.28105131176774	5.57088564751786	0.0000000253447644170507	0.0000003809588380867	1.31613413428702
FGF13	42.8256745099992	6.40230685476462	1.14961105136088	5.56910691419133	0.0000000256048343726312	0.000000384582032273931	1.31613413428702
FCGR2B	737.900035396135	2.23232233945773	0.397694377167725	5.61316042574136	0.0000000198664256051321	0.000000387272108570695	1.01332358587931
RAB3D	965.475282964729	-2.22019110786072	0.400532732594826	-5.5430953007944	0.0000000297171014677068	0.000000387660617435653	1.51313300266334
RABGEF1	279.332687263167	2.43243070053281	0.438443447223966	5.54787787554794	0.000000028915772833778	0.000000389978331383029	1.46249573990595
EMP2	29.4248622704035	7.50454498837723	1.34551075814619	5.5774693312128	0.0000000244042792539913	0.000000390585105877868	1.23148399218435
RP11-723O4.9	57.2860218572385	4.82270724478109	0.864281246151881	5.58002070073101	0.000000024048996146092	0.000000391592353352296	1.20953832241934
TCHP	199.523445265895	-2.02250103210343	0.365461892959912	-5.53409554064034	0.0000000312838424656726	0.000000392362872601983	1.56916179291128
PSD	398.909292069291	3.07693042906077	0.556027290943285	5.53377591204354	0.0000000313409340491738	0.000000392788392962647	1.56916179291128
TREML2	882.08550143793	3.17103455616386	0.572408932521868	5.53980620496819	0.0000000302806550143271	0.000000393261769654157	1.51313300266334
MTHFS	213.10692768323	2.50162159876958	0.451930696871291	5.53540977872995	0.0000000310501536896306	0.000000393376335284798	1.54998844555328
DGKG	238.826596382948	-2.14797406405236	0.388301181107673	-5.5317216855355	0.000000031710276563822	0.000000396538032162761	1.56916179291128
KCNN4	640.925051398932	2.19806653388172	0.397277565673193	5.53282320424277	0.0000000315117055776044	0.000000408344951480627	1.51313300266334
ZMYM6	157.237280388408	-2.27595710240817	0.409729868120836	-5.55477469301055	0.0000000277970064776787	0.00000041827243749684	1.30212069995549
RP1-67K17.4	28.3010914852655	6.93480084134496	1.24976942199487	5.54886422991188	0.0000000287531350685162	0.000000440566425634507	1.27781088083975
SEZ6L	30.4721927386132	-6.34215980286353	1.14252771045486	-5.55098991895664	0.0000000284056468240508	0.000000445593470986564	1.24720886120727
RP11-89H19.1	132.593536854616	2.92058904577622	0.526873661827777	5.54324358451399	0.0000000296919357424353	0.000000451035031013668	1.28701125448938
ASGR2	556.717911955756	-1.76939506633788	0.320046966628768	-5.52854815334104	0.0000000322891801865693	0.000000451510410427903	1.39708996941447
TFDP1	914.889090028421	1.79543157121248	0.322046025249928	5.57507756793183	0.0000000247419596025662	0.000000453194368546021	1.06577607034153
MALAT1	368204.9071898	1.67002723031456	0.299161060859718	5.58236832532716	0.0000000237265231761749	0.00000045675552854216	1.01332358587931
SLC45A4	1214.86616456864	2.49861284909345	0.453381323983298	5.51106258004024	0.0000000356673871812504	0.000000459487575941976	1.51313300266334
FSTL1	99.3475441396092	4.80097128061655	0.866692096799523	5.53941970665861	0.0000000303475544836257	0.000000480016826527673	1.23148399218435
BCAR1	20.756677838146	7.13017748317902	1.29096543884456	5.52313583976398	0.0000000333002075628148	0.000000492482162328664	1.31613413428702
MARCH3	165.450161101994	3.43967805841637	0.624970817924634	5.50374187044229	0.0000000371813829042279	0.000000494489487732201	1.46249573990595
RP11-705C15.4	19.1104870438077	7.95110583324579	1.44048901791942	5.51972679717477	0.0000000339527122655178	0.000000516436197574925	1.27781088083975
NDEL1	1966.0249729996	1.38168826270558	0.248687364130729	5.55592467488319	0.0000000276145945891902	0.000000536734679552555	0.999241999099042
FNDC3A	2055.78659725557	1.55356347908467	0.280209047079775	5.5443016393485	0.0000000295129688830924	0.000000539039698054225	1.06259294141368
PPAP2B	240.396709627433	6.55018616355605	1.19692500827159	5.47251174325016	0.0000000443701347238997	0.000000548379413611497	1.56916179291128
WNT4	117.118843610864	2.43364180503907	0.446056480099546	5.45590505600537	0.000000048724023954955	0.00000055159487112025	1.71184572791317
AC114730.2	85.8600351334695	3.82077691492997	0.692609357734019	5.5164962359594	0.0000000345824892784164	0.000000553684182943461	1.20953832241934
DCLRE1C	236.714465993757	-2.01865041244632	0.369188453108114	-5.46780484452252	0.0000000455643141431486	0.000000561909851232946	1.56916179291128
HSPE1	330.119351120645	3.01256657272197	0.549783977025268	5.47954596462078	0.0000000426418663512096	0.00000056381339936632	1.46249573990595
NOTCH3	149.433014893908	3.14408076092256	0.571758457626586	5.49896677344116	0.0000000382023104870839	0.000000573568876066259	1.28701125448938
BEST1	1804.54620298783	2.03936650849137	0.368946457281274	5.52754056379681	0.0000000324751156063769	0.000000590128777483733	1.06259294141368
HSD11B2	168.155621000372	4.56056762885421	0.833709739703827	5.47021032820647	0.0000000449501817899258	0.000000593041121579269	1.46249573990595
CSTB	1534.20000939349	1.91701708665419	0.34668647262394	5.52954106384656	0.0000000321069640014085	0.000000619529095024863	0.999241999099042
KDM1B	891.270056734176	-1.40643519625993	0.257099933717146	-5.47038334831796	0.0000000449063195710715	0.00000062528579309051	1.38371756714344
RP6-99M1.2	845.413615455212	3.26157374066643	0.596408396843609	5.46869185264285	0.0000000453369155740158	0.000000630824721277771	1.38371756714344
PLIN4	465.049706546346	2.92892893788646	0.535846301807554	5.46598703398044	0.0000000460337988075057	0.00000063393173368736	1.39708996941447
TKTL1	159.675834120096	4.33855556388862	0.797145676770094	5.44261317638671	0.0000000525045806108147	0.000000643288237646739	1.56916179291103
RP1-249H1.4	28.6654582846368	4.98418466740148	0.909733195480992	5.47873232741194	0.0000000428383838917922	0.000000643856934598355	1.27822162091496
AC013437.6	45.0274231899806	5.60347349943635	1.02284440659699	5.47832442871653	0.000000042937233704989	0.000000644412079158613	1.27822162091496
AC083843.2	45.7377631500347	4.47468637731817	0.817566993138304	5.47317395989983	0.0000000442045789628101	0.000000644412079158613	1.31613413428702
GCLM	286.559992132564	2.43795361571093	0.448322622986369	5.43794466465069	0.000000053898707234186	0.000000645086339199293	1.60170772216121
SLC44A1	1166.41105462058	1.36246942835133	0.249368600646486	5.46367676130493	0.0000000466372424354361	0.000000645647383081319	1.38371756714344
SLITRK4	58.5881932726073	-4.69920076537725	0.859225282762024	-5.46911370004317	0.0000000452291547402694	0.000000657833143019737	1.31613413428702
RP11-1033A18.1	284.579551795133	3.28507865817831	0.604171970226522	5.43732384166488	0.0000000540867806738071	0.000000667494625959237	1.54998844555328
DKFZP667F0711	280.955548509749	3.11749582161003	0.573183005634947	5.43891879375699	0.0000000536048792976561	0.000000671673632108965	1.52552391228644
RP11-739N20.3	69.830000330624	4.0363541767239	0.737255307056925	5.47483909317216	0.0000000437909334871685	0.000000679229512383484	1.23148399218435
RLF	1544.5421370715	2.08214321943871	0.377876622316348	5.51011387440528	0.0000000358601629257373	0.000000685000734134906	0.999241999099042
TNFRSF4	85.3033093169192	4.1427654313933	0.759386106646526	5.45541378112366	0.0000000488589347065571	0.000000708079245663334	1.31613413428728
CAT	863.412136571401	-1.36435088250651	0.251502694844498	-5.42479627643783	0.0000000580206767059484	0.000000730857149351902	1.51313300266334
PNP	2109.61806737218	2.78097272166391	0.506047095716173	5.49548203162434	0.0000000389644618386359	0.000000732379798976919	1.01332358587931
EEF1DP3	83.225687639397	-2.88496443136893	0.527246614294363	-5.47175525295691	0.0000000445599947483001	0.000000739718808362459	1.1465250029159
RP3-508I15.22	118.003201142836	3.74369648885933	0.693725683341901	5.396508416446	0.0000000679502257523869	0.000000754954534500275	1.71184572791317
ARHGAP18	964.08611541154	2.00144871098151	0.36567277956392	5.47333250609554	0.0000000441650309769765	0.000000778289726977969	1.07773338927377
NT5DC4	63.3699033539993	4.87579506854407	0.894171972690706	5.45286054300273	0.0000000495659403206034	0.000000778289726977969	1.20953832241934
GALM	209.082166312068	2.56775445427625	0.473989609066556	5.41732224749192	0.0000000604982454184197	0.0000007850772415896	1.46249573990595
CD302	259.058441686869	-1.72847632938646	0.31907698674978	-5.41711374108573	0.0000000605688124897354	0.000000785432757492463	1.46249573990595
CLIC4	1164.80962698902	1.79259942767016	0.327833594488376	5.4680162674229	0.0000000455100123782093	0.000000800277745067782	1.07773338927377
CTD-2527I21.14	42.9496232715881	3.70676385381904	0.681719928069841	5.43737054058847	0.0000000540726115093786	0.000000801137559756264	1.27822162091496
RP5-1119A7.14	32.8187620272015	6.60548274288752	1.21505381295579	5.43637053145718	0.0000000543768172323435	0.000000805071654339996	1.27822162091496
ABHD5	1468.06152090562	2.48812449233244	0.455194971527537	5.46606322117932	0.0000000460140281811345	0.000000816474120654036	1.06577607034153
TMEM185B	429.770872706433	2.35731180557721	0.435377557129933	5.41440817739189	0.0000000614917486083761	0.000000818726394491968	1.41934387671143
AC007272.1	28.0732170581859	7.47059069253894	1.37399259947682	5.43714041500917	0.0000000541424699459564	0.00000081978527853634	1.24720886120727
SWT1	430.566895551173	2.47709813458344	0.457218394226508	5.41775695348834	0.0000000603513792579013	0.000000823062593664513	1.38371756714344
INF2	672.212496011382	1.73063103293043	0.319567473354121	5.41554187216255	0.0000000611033699649278	0.000000824756993055188	1.39708996941447
PLXNB2	4647.37338280448	-1.45389863069069	0.266127896922327	-5.46315755508722	0.0000000467739107799646	0.00000082701855440136	1.06577607034153
RP11-63L7.5	31.4408318359224	5.90187132952057	1.08550068363931	5.43700378864215	0.0000000541839865173991	0.000000828537660408355	1.23148399218435
SLC24A4	603.602396132881	-2.36825899417905	0.438588795555869	-5.39972525102359	0.0000000667430343717571	0.000000830025941650075	1.51313300266334
LY6K	29.7618603521496	6.80468976549832	1.25375341294595	5.42745462962233	0.0000000571633912326596	0.000000841215363110449	1.27781088083975
MTND1P5	20.6773733737906	7.67519238393008	1.41678566767141	5.41732779986744	0.0000000604963673574287	0.000000854013181047399	1.33110925185901
COLEC12	175.59194267521	4.06632651074999	0.754053507460615	5.39262329598325	0.0000000694364227117096	0.00000085469408912594	1.52552391228644
RFX8	23.1093709594763	7.48496775319988	1.38191743688842	5.41636392551305	0.0000000608232403523544	0.000000858389883186822	1.32959986997981
RP11-6F2.5	24.7994393083637	6.64031069367452	1.22606696274909	5.41594455720884	0.0000000609659918830424	0.000000859798169894517	1.32959986997981
SELE	25.3524942333434	7.60520989719975	1.39705871499228	5.44372961249649	0.0000000521764013048786	0.000000880496457060883	1.11037684430001
RIN2	1916.62165666891	1.66243255875882	0.30446455948219	5.46018413961271	0.0000000475640997866492	0.000000891305847879326	0.999241999099042
AC074289.1	464.333446450365	2.28062439785145	0.422370840791141	5.39957823219903	0.0000000667977506032548	0.00000089464368113684	1.39708996941447
SAMSN1-AS1	28.3164519762885	6.81516768075977	1.25702392384437	5.42166903229406	0.0000000590451275655749	0.000000896525457346261	1.23148399218435
FAM19A2	1470.2165958507	2.84315595478819	0.521977240849792	5.44689640138228	0.0000000512562964011055	0.000000898635353032685	1.06577607034153
ATP5G1P3	23.9526613071263	7.68744732629985	1.42172165310273	5.407139512522	0.0000000640392608128329	0.000000899337523136365	1.32959986997981
TOR3A	1020.1821789386	1.73156834436234	0.318196036968986	5.44182875706624	0.0000000527363584072211	0.000000913043576946559	1.07773338927377
TRIM69	844.158642705906	2.05801109984807	0.382493493910405	5.38051269528295	0.0000000742740006806781	0.000000915267354558293	1.51313300266334
ARMC9	21.5453147969921	7.2672325478832	1.33717521841671	5.43476460511139	0.0000000548688183113651	0.000000920123507081965	1.11037684430001
NKG7	371.553320542	-2.65237418623757	0.493467403049266	-5.3749734427195	0.0000000765939705942542	0.000000920123507081965	1.54998844555328
MN1	181.619011240985	2.8424035052939	0.528871386351597	5.37447019946028	0.0000000768081846643319	0.000000922051618532487	1.54998844555328
PTK7	42.652616120937	5.92813372199209	1.09776851362059	5.40016738359557	0.0000000665787466825483	0.00000094060668453185	1.31613413428702
AC104809.4	135.997453350305	-8.69706461811528	1.61072635638387	-5.39946750336938	0.0000000668389894154325	0.000000964976515471938	1.28701125448938
IL17RA	3749.12524132883	-1.55241698674973	0.285872146348137	-5.43045905864219	0.0000000562092740226086	0.000000968417613329385	1.07773338927377
B4GALT5	2010.5562861987	1.64507757907034	0.302360512068588	5.44078182635557	0.0000000530472477080039	0.000000971354564290676	1.01332358587931
RP11-536C5.7	83.0316233687581	2.55216648594734	0.47186246627211	5.40870840206979	0.0000000634808892120815	0.000000973158766936221	1.20953832241934
SCARNA2	9491.36857914162	1.27555547513409	0.235000308778679	5.42788850688449	0.0000000570246415049541	0.0000009804129017339	1.07773338927377
TINAGL1	29.3811538761798	6.96206531499744	1.29014202018252	5.39635575470403	0.0000000680080382077205	0.000000985482981987363	1.27781088083975
AC005027.3	26.7474451653685	7.15712216720348	1.32857226345577	5.38707781584044	0.000000071612434719337	0.00000099590729442653	1.32959986997981
UCN2	26.1934703207452	6.47309268718991	1.19441477385288	5.41946803480112	0.0000000597766363749999	0.00000099590729442653	1.11037684430001
AC008592.8	25.798837753473	7.48031244487971	1.38963191284704	5.38294520709032	0.0000000732768493788778	0.00000101834647373962	1.32959986997981
CDC42BPG	599.008707885339	5.54839624165073	1.03608893680949	5.35513510909243	0.0000000854925102377215	0.00000104327599913691	1.51313300266334
ACOT9	1201.24404610952	1.65964791369414	0.306422016622143	5.41621627580596	0.0000000608734628269793	0.00000105319295041596	1.06577607034153
PANX1	359.86847280835	1.83022226493063	0.342166250047819	5.34892691688571	0.0000000884772583545482	0.00000105319295041596	1.54998844555328
CXCL10	661.677039370062	5.86164754723956	1.09254332234067	5.36513969503886	0.0000000808865924504023	0.0000010668348742841	1.39708996941447
ADAM28	792.060609486906	2.02217692824432	0.373751621615204	5.41048335658128	0.0000000628548649041434	0.00000107392003373323	1.07773338927377
FAM53C	1640.01534274469	1.99327602529034	0.36832042178736	5.41179882347417	0.000000062394764732816	0.00000107706817816326	1.06577607034153
PLCB2	2710.17049281789	-1.47905622611705	0.273407599676867	-5.40971146326988	0.0000000631263722668105	0.00000107706817816326	1.07773338927377
ADD3	1095.4620072001	-1.72067957145232	0.320919373198023	-5.3617192203307	0.0000000824336028781499	0.00000109461758528519	1.38371756714344
PAPLN	322.903195964625	1.89754925553816	0.354575969257934	5.35160140578449	0.0000000871792611860346	0.00000109461758528519	1.46249573990595
MALT1	1208.62879866031	1.35806781840713	0.253433460844479	5.35867605596292	0.0000000838340176111316	0.00000111177538536427	1.38371756714344
OXA1L	821.291300910085	-1.36994128686644	0.253038335383129	-5.41396735317672	0.0000000616434101057751	0.00000111553531620465	1.01332358587931
C14orf79	109.151264143798	3.73641814951276	0.702668816830476	5.31746686350278	0.000000105221839164887	0.00000112638505791656	1.71184572791317
KPNA2	430.677842546001	1.53466616854408	0.28433392762057	5.39740783446714	0.0000000676105846223141	0.00000113305203821563	1.09272644230326
SERTAD1	1157.81382157203	2.49870037258741	0.463013018402106	5.39660932474561	0.000000067912038277663	0.00000116608074965943	1.06577607034153
RP11-132N15.2	30.3813124787733	7.22842704869209	1.34774994173889	5.3633295204345	0.0000000817017611784877	0.00000116889229964127	1.27822162091496
PEA15	1945.36865703456	1.46185929909131	0.271066853294475	5.39298435542472	0.0000000692969881486515	0.00000117504332090504	1.07773338927377
TMEM194A	250.048437431065	1.81246825270392	0.340423102080362	5.32416349427442	0.000000101418658694844	0.0000011803282931972	1.56916179291128
BCL3	2701.29317563879	2.05442940222992	0.380877770721877	5.39393359275383	0.0000000689317026419275	0.00000118034169568303	1.06577607034153
RP5-1022P6.4	40.7170299145811	5.93695023905682	1.10669997319106	5.36455261848267	0.0000000811501014949776	0.00000118660676380131	1.24720886120727
CTC-241N9.1	64.6351153532227	5.37742783177734	1.0016675598529	5.36847557743312	0.0000000794049411271538	0.00000119642993673389	1.20953832241934
WSB1	5009.74560117526	1.73059863083328	0.320340236800551	5.40237669834394	0.0000000657636613724193	0.00000119860841059279	0.999241999099042
AHI1	149.863072619607	2.02242795911477	0.377841022937907	5.35258967750341	0.0000000867043087492307	0.00000121864236019374	1.29487924322279
MAST4	155.25669318134	2.28760258202057	0.427498192196855	5.35113977971436	0.0000000874019757638547	0.00000122748007480121	1.29487924322279
TRGC2	83.7609890064527	4.37881023036027	0.816925353838525	5.36011057777232	0.0000000831710275106002	0.00000122748007480121	1.23148399218435
FAM13A	399.568932360211	-1.44552531905529	0.271828118172562	-5.31779173094095	0.000000105034195292512	0.00000123076987863498	1.54998844555328
RP11-561B11.3	24.2350870777634	7.62037509376888	1.42577784039744	5.34471421693908	0.0000000905598191285424	0.00000123621168415804	1.32959986997981
BTNL8	58.5427139553613	3.75939266595845	0.703235298301005	5.34585319457232	0.0000000899921276643873	0.00000124018503090573	1.31613413428702
ANKRD22	201.734638114147	3.51158196700131	0.660652855221924	5.31532095751211	0.000000106469492140838	0.00000124438870748784	1.54998844555328
CFLAR-AS1	757.164655875925	2.36620480383499	0.443448650508578	5.33591612269257	0.0000000950633423931403	0.00000124438870748784	1.38371756714344
PPM1F	1371.87200712834	-1.3924464809986	0.258834576671692	-5.37967723981789	0.0000000746194984308555	0.00000126730531933337	1.06577607034153
PTPN18	1503.20956224961	-1.7303491018186	0.320963107849739	-5.39111523879147	0.0000000700217506336908	0.00000126754049830895	0.999241999099042
ANXA5	6467.36230286398	1.72070021239529	0.31934552189214	5.38820836503372	0.0000000711635211073421	0.00000126944444360521	1.01332358587931
KIAA0247	4276.09422007124	1.67826083229806	0.312015646985341	5.37877138058048	0.0000000749958700475697	0.00000127491111150469	1.06259294141368
PSTPIP1	1033.56972291926	-1.50402814038234	0.283134774304201	-5.31205728465699	0.000000108394516186317	0.00000129313824385912	1.51313300266334
RP11-559N14.6	23.9462023826344	7.54134816820912	1.41339938533601	5.33561019372898	0.0000000952237772529107	0.0000013051651335523	1.31613413428702
DGAT2	1309.8470290852	2.50857996107531	0.472527070885154	5.30885977892474	0.000000110313156818491	0.00000131424424401391	1.51313300266334
RP11-373D23.2	308.614929813908	2.49657469268249	0.470920531865359	5.30147768837628	0.000000114869088566437	0.00000131876431431674	1.56916179291128
GJB6	37.2678962412284	5.68111668175105	1.0652728669817	5.33301547222142	0.0000000965950775326869	0.00000132127324361146	1.31613413428702
CDC25C	128.94525700975	3.3664500534121	0.637263984301731	5.28266171687204	0.000000127320359981326	0.00000133806525097964	1.71184572791317
ZFP36L1	6702.38859743335	1.83762429882825	0.342616170111621	5.36350721050198	0.0000000816213919157329	0.0000013615800366172	1.07773338927377
CCND2	838.36124560109	2.01539505386177	0.380300266001095	5.29948368181254	0.000000116130614328788	0.00000137888101825177	1.51313300266334
RP11-110I1.13	16.2241100735442	7.19142713286775	1.35255346863551	5.31692631724396	0.000000105534778691347	0.00000142670561478604	1.32808313452212
RP1-13D10.3	18.9412819550432	6.97985872399011	1.31300809527906	5.31592969539664	0.000000106114118021264	0.0000014303112269937	1.33110925185901
CTD-2651B20.7	77.8786894942662	3.52521777121662	0.662934267585493	5.31759775227187	0.000000105146198640708	0.00000143242454558842	1.31613413428728
SPTLC2	1907.55072242342	-1.73806556388064	0.324673148655617	-5.35327781517348	0.0000000863750780151438	0.00000145213925606453	1.06577607034153
ATP2B1	6369.89918682514	2.01723476210776	0.376843788153425	5.35297336860036	0.000000086520587041995	0.00000145796115564984	1.06259294141368
TMEM184B	719.368005907796	2.20210758120343	0.41640327943626	5.28840114848449	0.000000123390141186561	0.00000145916572855821	1.51313300266334
ZNF467	617.001383348744	-1.69153162594448	0.319208277374562	-5.29914712693876	0.000000116344856852896	0.00000146578023681245	1.41934387671143
RN7SL402P	68.5064186690904	4.01425256154942	0.754870527511261	5.31780274265581	0.000000105027840589486	0.00000146830342267749	1.27822162091522
LAMC2	139.617818349475	10.1019649368014	1.91904958543928	5.26404581384957	0.000000140919309112463	0.00000147004911650347	1.71184572791317
SNORD14E	53.4685725592365	5.84325945172479	1.09283671838995	5.346873282528	0.0000000894866192946672	0.00000147036717700617	1.08609268896551
AC007319.1	25.6525810385781	7.07272892373225	1.33296089217996	5.30602883042224	0.000000112039244806868	0.00000150106631629501	1.33110925185901
E2F7	25.3247172947707	7.02750227851605	1.32466304411448	5.30512443125781	0.000000112596163498774	0.00000150922869265712	1.32959986997981
RDH13	467.643268804804	2.4801124664298	0.468671700750947	5.29179052726236	0.00000012112458159589	0.00000151986948565178	1.41934387671143
LINC00677	76.8328744097788	2.84412713226462	0.534266093039326	5.32342809944195	0.000000101829713487115	0.00000158074577955053	1.1465250029159
HLA-DRA	30966.8703232467	1.45840363482732	0.273259011930074	5.33707424515067	0.0000000944583682496216	0.00000158108111249259	1.06259294141368
TMEM251	104.769515133264	2.68346345017799	0.506164058264752	5.30156854553743	0.000000114811924005034	0.00000159650861756565	1.27822162091522
MCOLN2	225.364864743439	3.47539418361346	0.658815964128804	5.27521246120563	0.000000132602371776383	0.00000161048654536103	1.46249573990595
PDE7A	930.332001214133	1.30504246825367	0.247698640160161	5.26867029794686	0.000000137415522547276	0.0000016120157808453	1.51313300266334
RAB20	1027.75781569475	2.42103775049434	0.453264400317743	5.34133664324214	0.0000000922637358196363	0.00000161511651157882	1.01332358587931
AC083843.1	109.787643213399	2.31402429066456	0.437064579794558	5.2944676774134	0.000000119363598414758	0.0000016249956378959	1.30212069995549
RRAGC	680.219492501604	1.8233583356032	0.345170573749904	5.28248487637398	0.000000127443359089983	0.00000163159383050784	1.38371756714344
SLC1A2	195.331854323126	3.83731453501851	0.730242975746984	5.25484621210252	0.000000148148211675024	0.00000171921679521374	1.52552391228644
LGALS2	232.984089619757	-2.35707445690878	0.448864236839835	-5.25119682847408	0.000000151114094393531	0.00000172480859520996	1.54998844555328
TNFRSF12A	229.598692729546	3.58250364691298	0.682143157913739	5.25183549135006	0.000000150590935409486	0.00000174524154779091	1.52552391228644
HPN	25.8626519322327	7.44242165763722	1.41060363811416	5.27605448940074	0.000000131994855349674	0.00000175198572160262	1.33110925185901
LIPN	375.309101715264	2.04341838329674	0.389460837346423	5.24678783422616	0.000000154773962337483	0.00000176306538919114	1.54998844555328
RNASEK	404.745619242706	2.22166360055553	0.422695085682404	5.25594849764777	0.000000147263500756636	0.00000177668894872996	1.46249573990595
RNA5-8S5	148.972380194189	2.13126259119401	0.404020488452116	5.27513493030839	0.000000132658445481199	0.0000017964149181297	1.30212069995549
RN7SL683P	155.289915669542	2.40644967056855	0.456466313462149	5.27191076230009	0.000000135010723309813	0.0000018372754811737	1.29487924322279
NBN	3070.96020108071	2.28707052700124	0.430895869204561	5.30771049447098	0.000000111010773627935	0.0000018396956019802	1.06259294141368
UBXN11	1608.43674567363	-1.30096605566681	0.245204716436578	-5.30563226749067	0.000000112283114788794	0.00000185399657493511	1.06577607034153
BAMBI	28.0105989958662	7.79930813722692	1.47932818533607	5.2721959971682	0.000000134801006348929	0.00000185445151586431	1.27781088083975
MMP25	1481.36018329749	2.38991141031974	0.454569771926526	5.25752383444017	0.000000146007976166366	0.00000185445151586431	1.38371756714344
SMAD7	804.233461608318	2.2453057989136	0.427112922495346	5.25693717201465	0.000000146474324510937	0.00000185914664959128	1.38371756714344
ZNF200	349.470897420767	2.50982565035345	0.479980236481322	5.22901873783947	0.000000170412094993908	0.00000186736913709907	1.60170772216121
UPP1	4415.77807123902	1.92692783759976	0.363763507701363	5.29719940786832	0.000000117592258217468	0.00000191378895441528	1.07773338927377
PLCXD1	783.473453666869	1.96095765813326	0.373449358814601	5.25093325734366	0.00000015133050996819	0.00000191698847243413	1.38371756714344
KIAA1147	667.378885301632	1.53713795010286	0.29279140696715	5.24994215515115	0.000000152146979738881	0.00000192606233732375	1.38371756714344
ITGA6	152.318773912713	2.96852789188495	0.564313830234843	5.26042023575707	0.000000143726542306208	0.0000019322102366781	1.30212069995549
DNAJC14	428.673903107729	2.0586046023986	0.388970648489074	5.29244201431416	0.000000120693744567989	0.00000193221890515727	1.09272644230326
GAS7	2713.5665375806	-1.64454319765561	0.310769897221199	-5.29183557468265	0.000000121094743312593	0.00000196431680652315	1.07773338927377
RP11-423E7.1	81.8411459639017	3.67909831613728	0.69843494439415	5.26763207606783	0.000000138194729550094	0.00000199610864682752	1.20953832241934
HNRNPCP2	204.284371083212	2.04851763850613	0.392982422828172	5.21274621842775	0.000000186065363136371	0.00000206890332702112	1.56916179291128
RP4-536B24.2	44.9565767388363	4.98909871941517	0.944803441020955	5.28056789677221	0.000000128784088310822	0.00000206890332702112	1.08609268896551
HNRNPC	8344.95013879776	1.85585049813106	0.351545353641781	5.27912111170199	0.000000129804990215436	0.00000213001254056682	1.06259294141368
RPS6KA4	703.379351056116	-1.28165371218204	0.245135804469816	-5.22834155114151	0.000000171037324435712	0.00000215385585127972	1.38371756714344
RYBP	1808.27498634003	1.75927683574178	0.333472519339211	5.2756276266118	0.000000132302496066597	0.00000216167774080979	1.06577607034153
SPACA6P	157.012620591324	3.26714395864864	0.627878010130773	5.20346931399647	0.000000195602063450277	0.00000216925423174932	1.56916179291103
SYN2	125.287250506043	4.92024165764951	0.949156852101687	5.18380249455585	0.000000217407159946713	0.00000220866587149784	1.71184572791317
RP3-342P20.2	86.9718125474433	4.04280356620053	0.770875794776409	5.24442924994569	0.000000156766845510756	0.00000221239409047705	1.23148399218435
CD1B	68.2271658897819	4.01941897982994	0.766115228190732	5.24649404153243	0.000000155020859802847	0.00000222599392626584	1.20953832241934
HSPG2	212.4016148841	3.23003910224116	0.619907930234223	5.21051424688298	0.000000188317918052543	0.00000223494639720364	1.46249573990595
ZNF469	433.062098416505	1.58989812197733	0.304818135266228	5.21589084779592	0.000000182935882221715	0.00000223562080684157	1.41934387671143
PIK3R5	5936.42378735904	1.69462773231088	0.321668741449982	5.26823876224971	0.000000137738881521116	0.00000224695035719263	1.06259294141368
CYR61	40.4156282344051	5.58899728183236	1.06709962365402	5.23755904129569	0.000000162714256029563	0.00000225999476539188	1.24720886120727
GSTO3P	21.1015008907295	7.34378010157892	1.40567561797292	5.22437752187034	0.000000174741943484586	0.00000227259383395767	1.33110925185901
RP11-5L12.1	229.883020125722	2.76991725899104	0.536618163335155	5.16180302540568	0.000000244582574584172	0.00000229853721721834	1.84089860474644
IL19	25.3957301891938	5.99066361678084	1.14738781391309	5.22113233567479	0.000000177832400373473	0.00000231240307747253	1.32959986997981
NPC1	1546.21036433334	2.02659716097638	0.38536281767184	5.25893279797989	0.00000014489382452808	0.00000232289751313655	1.07773338927377
CNPY3	1586.69211818048	-1.2397057386963	0.235337079401743	-5.26778755752298	0.000000138077766000975	0.00000235280098712157	1.01332358587931
BTG1	5881.33830550788	1.72198262725259	0.326829507779455	5.26874895400993	0.000000137356663040299	0.0000023709950982977	0.999241999099042
RP1-102K2.6	22.1080361772078	7.54047935399626	1.44569785756263	5.21580585773927	0.000000183019789844305	0.0000023709950982977	1.33110925185901
ENG	1206.4494399463	1.74966100869468	0.332872120653079	5.25625578153537	0.000000147017782275555	0.00000237721705967552	1.06577607034153
SATB1	1415.22681481486	1.31872340904009	0.250933269651693	5.25527528043827	0.000000147803225658974	0.00000238837048399701	1.06577607034153
DENND5A	6223.3775409074	1.90498746091716	0.361789484333817	5.26545834914167	0.000000139840022416767	0.0000024085937087403	0.999241999099042
PLA2G4C	164.140591033929	2.58737350348006	0.498199960915246	5.19344381064739	0.000000206439267735095	0.00000242783751787888	1.46249573990595
AP001053.11	431.434130216549	-1.73849415900249	0.331377750272752	-5.24626097428559	0.000000155216995708006	0.00000244156952907414	1.09272644230326
HK2	4601.15911930871	2.16302755549816	0.41196040910686	5.25057143279292	0.000000151628088655012	0.00000244353900954022	1.06577607034153
UAP1	431.729866978937	2.37453176713233	0.45686428083126	5.19745549556183	0.00000020203488810055	0.00000244353900954022	1.41934387671143
PCMTD2	303.929935430772	-1.97985756094753	0.383337430628137	-5.16479060681167	0.000000240708232327059	0.00000257656113770587	1.60170772216121
VCAN	34726.4428835624	-1.68219442764948	0.320274761256724	-5.25234776867441	0.000000150172571195481	0.00000257656113770587	0.999241999099042
ZCCHC14	767.077711633901	1.9217426122297	0.366832810083849	5.23874244452244	0.000000161674481882532	0.00000259905990232209	1.06577607034153
CCDC147	41.1635580472002	4.8114311397052	0.925543584429905	5.19849223812494	0.000000200911512752043	0.00000261376108850744	1.31613413428702
TNC	137.06724002224	2.99734331113903	0.582139261121797	5.14884240132348	0.000000262098980452278	0.00000261988692064195	1.71184572791317
ALDH3B1	887.702430547951	-1.50327184224227	0.287341860383957	-5.23164929827329	0.000000168004263010835	0.00000266570203246439	1.07773338927377
LRRC6	112.821994949693	3.37644383360803	0.654213721520944	5.16107156199403	0.000000245540288885566	0.00000267410623557302	1.56916179291103
KREMEN1	480.285746567333	2.7681241395341	0.53475334396227	5.17645035938177	0.000000226147186777628	0.00000272112404303475	1.41934387671143
VCAN-AS1	204.999862694355	-2.51559252249497	0.4873024615561	-5.16228158269906	0.000000243957947369814	0.00000272936782620113	1.52552391228644
IGHGP	56.5808834796415	4.43582488751873	0.854058982442035	5.19381562481229	0.000000206027187240612	0.0000027491979262835	1.27822162091496
FHAD1	91.2326556288212	3.28397086953122	0.631082581661933	5.20371020363612	0.00000019534855808663	0.00000275296002945432	1.20953832241934
ALPK3	140.922380575299	3.36310626957328	0.648017795829958	5.1898362841501	0.000000210479056660576	0.00000275352388455666	1.30212069995549
EZR	4743.56192808417	1.43074265171373	0.273364324677938	5.23383090825529	0.000000166032352114098	0.00000282862447421338	0.999241999099042
CTD-2277K2.1	27.2509735807498	7.17590789375874	1.38542910009582	5.1795562062775	0.000000222414392789593	0.00000284265836629065	1.33110925185901
RP11-674I16.1	51.0066442931926	3.28685654902814	0.633132486765357	5.19141983350203	0.000000208696442625142	0.00000288127138007879	1.23148399218435
MAPK6	1281.95943738891	2.19634865796847	0.420936045673734	5.21777281974767	0.000000181087379409462	0.00000288513045037845	1.06577607034153
MATN1	47.0602345721228	5.28804819221309	1.01868943072464	5.19103078202301	0.00000020913304415262	0.00000288513045037845	1.23148399218435
TMEM37	34.5425078389692	6.19073185065722	1.19429277643526	5.18359649560588	0.000000217647539728078	0.00000288944063780271	1.27822162091496
TMEM167A	971.439315943368	-1.34252424017735	0.257373120071397	-5.21625661531758	0.000000182575197326841	0.00000290512686233884	1.06577607034153
RN7SL600P	323.361550219532	2.36464953948934	0.459244479397447	5.14899937957204	0.000000261879747841662	0.00000290934667219282	1.52552391228644
ASB8	202.802578099998	-1.78269298353423	0.348691267630433	-5.11252546026949	0.00000031788012662104	0.00000292462074089822	1.84089860474644
STAT4	767.637064531477	5.80651160651471	1.11429014610242	5.21095122919717	0.000000187874840727669	0.00000295064510959228	1.07773338927377
NR1D1	368.68391826721	2.96503446388187	0.57622809704524	5.14559161395611	0.000000266679013449282	0.00000295701365186342	1.52552391228644
AOAH	2466.97572121682	-1.56456770791672	0.299794488049554	-5.21880077947965	0.000000180085339537987	0.00000300426135680415	1.01332358587931
H3F3C	227.30474417342	2.3955586630754	0.469106244762508	5.10664415539424	0.000000327930457849966	0.00000300942525033293	1.84089860474644
NAPA	2810.83461881487	1.86520333539372	0.358099808289693	5.2086130520484	0.000000190257415674911	0.00000301391949128739	1.06577607034153
RILPL2	2121.1506668445	1.85565157536937	0.356467157865932	5.20567332620101	0.000000193294429810206	0.00000302613667997358	1.07773338927377
STEAP4	1332.69360999577	2.73326788340381	0.525263125479315	5.20361653201839	0.000000195447097660201	0.00000305789888592263	1.07773338927377
SCNN1A	78.877459604662	3.03176921677066	0.583982033892134	5.19154535725092	0.000000208555765351421	0.00000306527026181447	1.1465250029159
TSPAN15	136.725300616437	7.11573608768559	1.38673575759242	5.13128478062724	0.000000287771134777633	0.0000030884078610967	1.56916179291103
UBAP1	1630.96207884406	1.94892787089129	0.373909943991825	5.21229216341436	0.000000186521484826324	0.00000309785491888576	1.01332358587931
AURKA	121.227499816706	2.55818643940753	0.495335049654876	5.16455768916402	0.000000241008140003908	0.00000311054208906452	1.30212069995549
B3GNT7	250.999582369631	9.52873759833222	1.85767686283987	5.12938379593392	0.000000290692146611411	0.00000311054208906452	1.56916179291128
CERKL	322.425349007432	-1.64483969734848	0.319846985877867	-5.14258307869927	0.000000270986544203894	0.00000311054208906452	1.46249573990595
KMT2E	3104.07703275779	1.26324559118524	0.242411979241567	5.21115167302191	0.000000187671938410369	0.00000311054208906452	1.01332358587931
TAS2R38	23.2422885043338	6.71387629614803	1.29970970256204	5.16567375231051	0.00000023957435503504	0.0000031454500620961	1.27781088083975
HIST2H2AC	758.599951144422	-1.98802343880724	0.382415830233884	-5.19859085747411	0.00000020080496752254	0.0000031569683004257	1.06577607034153
RNF135	471.583351860028	-1.35768242707576	0.264495379821983	-5.13310451014132	0.000000285001543838509	0.0000031569683004257	1.51313300266334
FAM83G	108.235551642514	4.10610810884405	0.804197155994627	5.10584758754293	0.000000329315046998335	0.00000322133051196206	1.71184572791317
RP13-143G15.4	25.3499826850536	6.8381715491072	1.32507028754348	5.16061043205818	0.000000246145912923408	0.00000322360005604159	1.27781088083975
ARMCX3	511.284865164886	1.36810189928539	0.266905903150652	5.12578359315337	0.000000296302792048465	0.00000327491997661028	1.51313300266334
CDR1	19.8984398510453	7.36054345619843	1.4297062641832	5.14829069480475	0.000000262870889720428	0.00000330438543767224	1.32959986997981
CCDC149	232.349121411589	-1.95930941484315	0.381986198390982	-5.12926755756159	0.00000029087168181106	0.00000332202799813558	1.46249573990595
CACNA1E	78.3028539350392	3.76788395847986	0.730237535877096	5.15980591706261	0.000000247205977704986	0.00000335084324867554	1.23148399218435
RP11-631M6.2	245.081092638695	1.89463938460969	0.372797181615726	5.08222561232413	0.00000037303795518955	0.00000338045140951384	1.84089860474644
PIGA	444.181536707617	1.99103965124493	0.389022609324043	5.11805638933047	0.000000308700317006453	0.00000340125596652259	1.51313300266334
LINC00664	792.772117079871	7.69920453126556	1.48302108285579	5.1915678207619	0.000000208530599661495	0.0000034286958086817	1.01332358587931
RP11-796E2.4	129.903570587831	2.44177468421245	0.474685891132027	5.14397990298242	0.000000268978321069482	0.00000345878419756642	1.29487924322279
FAM83C-AS1	20.2954947315254	6.77156325235357	1.31724957083869	5.14068358970282	0.000000273740700795518	0.00000346101108339034	1.31613413428702
RGMB	60.4852514167984	3.75240306778896	0.724980611985283	5.1758667828556	0.000000226855287529165	0.0000034735556826217	1.08609268896551
RNA5SP207	51.659861249538	5.89032129869545	1.13841927652083	5.17412294413803	0.000000228984017184913	0.00000350396032345439	1.08609268896551
TBC1D30	268.442877838455	2.18188613185531	0.426429102702688	5.11664452080457	0.000000311018995665902	0.00000353217347657268	1.46249573990595
IFI27	376.126750058426	5.57568996708482	1.09219819975751	5.10501662456751	0.000000330765435412408	0.00000359898312239818	1.52552391228644
RAB13	295.82283663479	2.35437788106262	0.461795948526763	5.09830778848024	0.000000342703272951564	0.00000362291708680876	1.56916179291128
GPR161	56.8654100469131	3.47293061618348	0.675420462442947	5.14187947996443	0.000000272003589241466	0.00000366170252117154	1.23148399218435
RP11-127L20.3	344.512038480723	2.50220153658229	0.489998417110891	5.10655024425521	0.000000328093400897741	0.00000371680328698202	1.46249573990595
TKT	5279.6762383391	-1.53166312649061	0.296724025901863	-5.16191138157846	0.000000244441009719389	0.00000375542494038866	1.07773338927377
TIFA	139.966596676223	1.92022609630372	0.377506595646571	5.08660277316447	0.000000364534219950247	0.00000384411848780097	1.56916179291103
MCL1	32115.4976710233	1.56847195558831	0.303488044853432	5.16815071363287	0.000000236421629592769	0.0000038582933370312	1.01332358587931
MRPS6	265.013852498481	1.8550286556154	0.363848589499781	5.09835329625901	0.000000342620911679998	0.0000038717348933476	1.46249573990595
MMP11	38.3191533301022	6.17121331189967	1.20494864808562	5.12155710677319	0.000000303022939373313	0.00000391548927543447	1.27822162091496
CD63	5407.04352822095	1.81854888265577	0.352847769309523	5.15391917090599	0.000000255097932974144	0.00000395082841943033	1.06577607034153
GYS1	1589.44981180902	2.16908948579555	0.421082801361916	5.15121842730224	0.0000002587995564446	0.00000396122995184751	1.07773338927377
RP3-508I15.19	73.7513647670419	3.6771550300695	0.718504718825543	5.1177882813075	0.000000309139336903541	0.0000039870971075739	1.27822162091522
ACRC	88.9239498873019	2.63101663414468	0.512160386086572	5.13709514757345	0.000000279017707512237	0.000004009478982279	1.1465250029159
OSBPL7	72.9251688086911	-2.67897611316735	0.522986933554496	-5.1224532417275	0.000000301585896720541	0.00000402980906536777	1.23148399218435
UAP1L1	493.728310088404	1.39209102886194	0.273191338431722	5.09566312333822	0.000000347522630222989	0.00000402980906536777	1.41934387671143
ZC3HAV1	4124.88037107672	1.92650484484767	0.374340166367737	5.14640163662038	0.00000026553059444561	0.00000405169685565435	1.07773338927377
GBAP1	81.2703829212752	3.377095293653	0.659291373370177	5.12231075675981	0.000000301813944931419	0.00000410095545689863	1.20953832241934
FOSL1	537.923504532195	3.06906641224553	0.597015538062198	5.14068096486593	0.000000273744525307319	0.00000411463396972862	1.09272644230326
ADCY3	372.110483790692	2.03923747041092	0.402055938801721	5.07202424739358	0.000000393606220965565	0.00000411740365604227	1.56916179291128
CEBPB	13151.2689357868	1.72161208510604	0.334052130570629	5.1537228101649	0.000000255365330745055	0.00000413404468243533	1.01332358587931
RP1-228H13.2	45.2929771185893	-6.28895775057334	1.22941618149868	-5.115401802266	0.000000313073789831495	0.00000416784588537675	1.23148399218435
GLTPD2	218.341103100535	2.30108898721369	0.454025908293454	5.06818872046925	0.000000401619109356781	0.00000419210741289837	1.56916179291128
TMEM198B	658.106573921389	2.66737937832711	0.524331079390492	5.08720440800077	0.000000363380119847322	0.00000419210741289837	1.41934387671143
TOM1	3668.90513983889	1.76225523769864	0.342105530466675	5.15120359292264	0.000000258820030924001	0.00000423856547040956	0.999241999099042
ARHGAP31-AS1	91.8728255037253	3.00683194644611	0.586866407601022	5.12353732894232	0.00000029985624780138	0.0000042771477330855	1.1465250029159
ARL8B	1554.39911781944	1.48514740423512	0.288631842160092	5.145473185219	0.00000026684731861389	0.00000430400258224005	1.01332358587931
RP11-665C16.6	170.299028325355	2.35575648891453	0.465160071688788	5.06439961702179	0.00000040968944516521	0.0000043865885776336	1.52552391228644
STAT3	6197.14864723579	1.52463911320092	0.296706188317308	5.13854841332266	0.000000276868867040455	0.00000446016165572863	1.01332358587931
AP001046.6	24.1923677505089	6.04829192324695	1.18939558610879	5.08518107338406	0.000000367275503216466	0.00000450128520736872	1.33110925185901
ATF5	323.86341865991	1.68732876620348	0.333552247318663	5.05866406167986	0.000000422203911094906	0.00000451227240492225	1.52552391228644
ANPEP	6930.47721780009	1.80798793350921	0.352866014072876	5.12372362710968	0.000000299559977255069	0.00000457977214368911	1.06577607034153
MIR221	27.9028408636674	6.41985343079778	1.26030816890805	5.09387591795112	0.000000350816415541349	0.00000458037355672856	1.24720886120727
PKN1	2052.70547442425	-1.25116034605479	0.244243382771258	-5.12259669784605	0.000000301356462265841	0.00000460160163710702	1.06577607034153
LINC00968	22.1991340556927	-5.92065528153713	1.16609313388606	-5.0773434037865	0.000000382748731244463	0.00000472979741378371	1.31613413428702
RP11-109G23.3	33.876326638499	4.26214420481123	0.838851764432912	5.08092655404088	0.000000375598327830012	0.0000047761839325499	1.27822162091496
CALR	5235.70178434739	1.46107283659243	0.285019712805346	5.12621678764468	0.00000029562219717767	0.00000480578895994598	0.999241999099042
TCF4	781.268804483992	1.4530176519952	0.287078941685644	5.06138709953261	0.000000416217180315961	0.00000488321478024725	1.38371756714344
BAIAP2-AS1	233.903338434208	-1.97100384146983	0.390542380745645	-5.0468372669483	0.000000449183624363611	0.0000049830780452833	1.46249573990595
DNM2	5545.12932215369	1.41714632068587	0.277101856121949	5.11417115900587	0.000000315121531232599	0.00000504235684981438	1.01332358587931
RN7SL5P	9170.34929790691	1.3195837707649	0.25865695188214	5.10167525428113	0.000000336660066522516	0.00000506196742505481	1.07773338927377
BCAM	19.3107122495566	7.09733815485198	1.40259011598157	5.06016552803459	0.000000418892664666211	0.00000509640252048819	1.33110925185901
HRH4	56.1191853149913	4.08916460081211	0.808136605645893	5.05999180366777	0.000000419274500640005	0.00000515595022683112	1.31613413428702
PPARG	125.098506650705	2.53200884051706	0.500465550503293	5.05930695523547	0.000000420783031192013	0.00000525624110475778	1.29487924322279
RFX2	422.525363639514	1.61086974020254	0.319425348348544	5.04302413233914	0.0000004582314341831	0.00000530203883501253	1.39708996941447
IMPA2	350.947999286631	-1.76444955581505	0.350520064045764	-5.03380472846393	0.000000480839482433978	0.00000531158510077403	1.46249573990595
ADAD2	27.4468783122722	7.05148250158847	1.38749530158211	5.08216676016698	0.000000373153584405712	0.00000542261532929059	1.11037684430001
DSC3	18.7420359925144	7.35706178200331	1.45527455049291	5.05544591535078	0.000000429386305072331	0.00000542261532929059	1.27781088083975
AC067945.2	48.3086663528831	6.52917648253532	1.28382661190002	5.08571517525437	0.000000366243337225172	0.00000543460521279391	1.08609268896551
NDUFV3	312.584815237217	-1.63668634853214	0.325971356831281	-5.0209514248188	0.000000514161621205753	0.00000543460521279391	1.52552391228644
MED6P1	22.174680142723	7.2836680100007	1.44414561025727	5.04358283421513	0.00000045689483930218	0.00000553474322821445	1.32959986997981
SLC9A9	267.048014732117	-1.62783217224958	0.32483441598278	-5.01126756327408	0.000000540726689327785	0.00000561550377727711	1.54998844555328
HAPLN3	237.843363001043	3.44965946685083	0.688532876472778	5.01015940520194	0.000000543849691802748	0.00000564452177409718	1.54998844555328
PTPRF	62.6626684444422	5.51773902528168	1.09179751208017	5.05381168598645	0.00000043307863301279	0.00000565395334063027	1.23148399218435
LAG3	59.5488550114484	5.03279637386316	0.997476273777515	5.04552991000337	0.000000452266133879343	0.00000568122882147307	1.27822162091496
SMARCE1	242.708949950246	-1.75187749963777	0.34957088162842	-5.01150865734848	0.000000540049533733761	0.00000568122882147307	1.52552391228644
TLR8	1104.1145023909	-1.62257918345158	0.319392319916963	-5.08020726319727	0.000000377023297019331	0.00000568122882147307	1.06577607034153
SLC43A2	6793.1166604467	1.52793245267348	0.300309143288371	5.08786524427028	0.000000362116519350018	0.00000573147010958098	1.01332358587931
SNAI1	985.675445768472	5.76404909444313	1.13525265830368	5.07732710624603	0.000000382781552185721	0.00000575690652843916	1.06577607034153
ATXN7L3B	391.957245461958	-1.41536748042199	0.283108574605463	-4.99938047582781	0.000000575148117032357	0.00000587157451305948	1.56916179291128
CTNS	290.494202413352	1.51774072022066	0.303944390116841	4.99348160246424	0.000000593004370172892	0.00000592728537053222	1.60170772216121
WISP1	31.650247993682	5.39141135733583	1.07052547045822	5.0362289418748	0.000000474792647352915	0.00000594507565364781	1.27781088083975
AGO1	1027.54229368614	-1.20213526098057	0.236761916315304	-5.07740129700439	0.000000382632164449117	0.00000603798782641504	1.01332358587931
SMIM7	224.0419022612	-1.828618222486	0.366066850755547	-4.9953122461425	0.000000587406479440983	0.00000605631235773875	1.54998844555328
ACSS1	340.972971549562	-1.91374529722112	0.383660635001369	-4.98812002751935	0.000000609696865202339	0.00000607950090535996	1.60170772216121
RP11-63N8.3	33.645217229792	6.25455032228305	1.24352715630192	5.02968535153124	0.000000491285379205948	0.0000062874027959201	1.24720886120727
LIMS2	39.6740815175159	4.31270369405669	0.857736812966764	5.02800349578071	0.000000495612843454481	0.00000633898245996517	1.24720886120727
ZMIZ1	6113.04107575665	1.65130174106927	0.32647763360378	5.05793221680026	0.000000423827019404826	0.00000633984398019332	1.06577607034153
RP11-173M1.8	259.867392193906	2.25306592901685	0.450983360019772	4.99589592156586	0.00000058563240431476	0.00000638008184827781	1.46249573990595
LRRC8D	350.46056719698	-2.00598216039909	0.402449406783659	-4.98443314013238	0.000000621437292507422	0.00000638417279254418	1.54998844555328
RBM47	3998.50362213058	1.46305294880265	0.289402274371001	5.05543003068136	0.000000429422047810225	0.00000643122006705184	1.06259294141368
CTD-2639E6.9	92.6852603444425	3.44196417165739	0.684275084311451	5.03008841118459	0.000000490253720763786	0.00000644640454793691	1.20953832241934
HSPA5	5959.8625016698	2.10906886602989	0.417620744382641	5.05020139540165	0.000000441344509248535	0.00000657584771192645	1.06577607034153
LACC1	304.695638294367	1.88098142707436	0.378318579455449	4.97195096730868	0.000000662824712994778	0.00000657584771192645	1.60170772216121
RP1-93H18.7	56.2169576252364	5.05244715351116	1.00853270585214	5.00970084975301	0.000000545147069947547	0.00000657584771192645	1.31613413428702
LINC00862	47.2644580696781	3.90784887335407	0.779228961402856	5.01502006075174	0.000000530279327016847	0.00000658230051932095	1.27822162091496
RP13-379O24.2	23.0560120606896	7.28183100761505	1.45429020564508	5.00713748834266	0.000000552454663066615	0.00000685567682889504	1.27781088083975
PLSCR1	2899.1869772582	1.68172975357702	0.333023685115989	5.04988032004779	0.000000442086946844299	0.00000701129996873495	0.999241999099042
PTPN7	511.128148583647	1.93436094139299	0.388277212856642	4.98190694004798	0.000000629607137605613	0.00000702562498884098	1.41934387671143
IPCEF1	253.669851370151	-1.92707732579367	0.387429255934724	-4.97401085817422	0.000000655816331248467	0.00000709793693079867	1.46249573990595
DNAI2	18.9430792323211	6.54406801352643	1.31042985834398	4.99383310892834	0.000000591925531394338	0.00000711464377740841	1.31613413428702
CCDC93	1431.39622276213	1.55597310826455	0.309284051638069	5.03088697921411	0.000000488215898933715	0.00000716190731309211	1.07773338927377
MUCL1	15.1786702394215	7.341009135042	1.47043772033768	4.99239718453098	0.00000059634460749922	0.00000717220903466529	1.31375536491574
C9orf173	32.8684736835427	5.24014095975797	1.04882010110077	4.99622476176637	0.000000584635173986568	0.00000722488078634649	1.27781088083975
SETD7	484.719388779115	-1.53648801754034	0.308532524552882	-4.97998718211955	0.000000635884846876002	0.00000725246568896826	1.38371756714344
KB-1732A1.1	128.530435705731	3.22364012288433	0.645920526051674	4.99076897678034	0.000000601393913922586	0.00000728458700992411	1.30212069995549
LILRA2	680.517553315573	-1.51914625313435	0.30625427239531	-4.96040836019243	0.000000703451413193453	0.00000732542207231387	1.51313300266334
TTC7B	176.800221228375	2.2632772783354	0.459815338380107	4.92214393349457	0.000000856012169669995	0.00000732542207231387	1.84089860474644
AC013437.2	35.7789623771602	5.55723639011669	1.11431094707753	4.9871504939366	0.000000612763335707995	0.00000733023918948847	1.31613413428702
RN7SKP150	32.5335433511369	6.51695088590144	1.30428297481307	4.99657743890694	0.000000583567475809048	0.00000736241876095759	1.24720886120727
NDRG2	127.991090897102	2.28592068012462	0.46168029994728	4.95130652181965	0.000000737168861404542	0.00000738773196024321	1.56916179291103
RP11-809O17.1	309.498546922975	1.96464326031806	0.397152558592088	4.94682261970752	0.000000754346569422759	0.00000740189506624896	1.60170772216121
PXMP4	25.0624949021787	-5.65784587535627	1.13602360170353	-4.98039465630116	0.000000634547362032472	0.00000748771260485898	1.33110925185901
BANF1P1	47.6904417231776	3.71743720019374	0.746560711063974	4.97941713929168	0.000000637760503764304	0.00000760676494795744	1.31613413428702
FKBP4	784.923288017083	2.31045489676532	0.465091904105209	4.96773836820575	0.000000677382681967894	0.00000768020864665529	1.38371756714344
RP11-678G14.4	731.49926811783	6.33812982781879	1.27625774758227	4.96618323361849	0.000000682834416849164	0.00000773745858846827	1.38371756714344
AL135998.1	37.5787106977278	3.80661668590085	0.763549012214392	4.98542546058852	0.000000618256116520469	0.00000786709141509665	1.23148399218435
TNFRSF1A	3862.09470044163	1.65952431679198	0.33124740689282	5.00992394886564	0.000000544515489552885	0.0000080013473937134	1.06577607034153
IL17REL	193.501676635257	7.0183256104147	1.43153359780049	4.90266216678263	0.000000945465058381226	0.00000803857235442607	1.84089860474644
RP11-713D19.1	28.1725208587523	4.790102406757	0.963115717665764	4.97354816134289	0.00000065738432177461	0.00000804490835591642	1.27822162091496
CTD-3128G10.6	18.0845161580784	5.35744175897559	1.07915767107051	4.96446617820088	0.000000688902897389076	0.00000810933843920232	1.32808313452212
EVI5	661.718317472266	-1.25515468507801	0.253363874324727	-4.95396073502303	0.00000072717886284346	0.00000813231993456823	1.39708996941447
RNU6-509P	36.4429947064718	4.41807729335759	0.888789468870383	4.97089293707855	0.000000666452457490098	0.00000813840363189	1.27781088083975
RP11-563E2.2	43.6591330247674	4.41849827322065	0.886962204403432	4.98160829321078	0.000000630579789786268	0.00000813840363189	1.20953832241934
RPS18P1	31.1596093420693	4.38311907538451	0.881784046358406	4.97073982398062	0.000000666979029627065	0.00000813840363189	1.27822162091496
MLLT11	374.434856011939	1.89039165216936	0.383233938766361	4.93273549376805	0.000000810859273013505	0.00000815446997015971	1.54998844555328
PRRX1	21.1939478876305	7.26909370491229	1.45464738836278	4.99715172423588	0.000000581832900171827	0.0000081630460064372	1.11037684430001
RNF144A-AS1	93.2407457988397	4.86844587887005	0.977573151629115	4.98013460246615	0.000000635400643998015	0.00000817896193395101	1.20953832241934
ALOX15	42.8528007387958	5.29964971206776	1.0650051830897	4.97617269494679	0.00000064853791743364	0.00000819450497455822	1.23148399218435
RSAD2	7626.27807124264	4.22029821827814	0.843781017339229	5.00165105821696	0.000000568414033322895	0.00000820192277491857	1.07773338927377
LTA4H	2425.82051146854	-1.63210073460136	0.32559567833378	-5.01266092643966	0.000000536824457203571	0.00000834968488482934	0.999241999099042
TRIM72	44.9982825921808	5.68983074089689	1.14364588933637	4.97516827013524	0.000000651909852824333	0.00000837187588008535	1.20953832241934
SLC3A2	2558.75738231406	1.72880255818994	0.34582856564848	4.99901607303081	0.000000576235998510028	0.00000839335970046702	1.06577607034153
NFIA	112.491062009845	-4.00681028206748	0.814310944773991	-4.92049174554513	0.000000863270411642343	0.00000853546603039121	1.56916179291103
DBP	153.401793079121	-2.05766978489148	0.419759564613043	-4.90202000945077	0.000000948561716763329	0.00000859203263409365	1.71184572791317
CALHM2	305.762597539972	-2.09484144329072	0.426008462421568	-4.91737049396384	0.000000877144473033834	0.00000866254179161643	1.56916179291128
CTC-265F19.3	27.115930624785	5.34412194508884	1.07958725754265	4.95015285494672	0.000000741552169622212	0.00000872630984589304	1.31613413428702
KRT8P41	25.5289176362466	7.01928500944506	1.4189037681288	4.94697749566332	0.000000753746866952218	0.00000876492437178863	1.33110925185901
AC002511.1	25.0953871180465	7.03134689186439	1.42076882235058	4.94897324691532	0.000000746059998233427	0.00000876914774085561	1.31613413428702
RAB21	1693.16096856369	1.70626745174552	0.341143350538316	5.00161427462404	0.000000568522517729282	0.00000879646851649989	0.999241999099042
LEKR1	87.3387405104491	3.30389136077987	0.665537257406185	4.96424704103901	0.000000689681109266076	0.0000088106466135329	1.20953832241934
SNX30	903.304385374016	-1.38972755176375	0.282485914386678	-4.91963485960379	0.000000867058107968496	0.00000884907863718786	1.51313300266334
DNAJC3-AS1	70.4191356310219	3.67754616137602	0.741171787526532	4.96179998114725	0.000000698428987429989	0.00000891204956966483	1.20953832241934
PRDX1	1257.27504234603	1.36199392779849	0.273276098842636	4.98394822513469	0.000000622997563302196	0.00000891657655300154	1.07773338927377
AMDHD2	624.679000622937	1.97268090354532	0.396033462643491	4.98109652244493	0.000000632249925823532	0.0000089196697528448	1.09272644230326
RILP	463.839716948432	2.05019946148302	0.415450426083912	4.93488352102189	0.000000801986073617089	0.00000892974930427707	1.38371756714344
CTSB	22303.4520770325	1.65210951873707	0.331588479309328	4.98240928689164	0.000000627974323048739	0.00000897220198963436	1.07773338927377
RP11-467L13.4	92.2279564730153	8.94348158560446	1.80978351084602	4.94174111544627	0.000000774279838921173	0.00000905346937450452	1.31613413428728
NAPA-AS1	242.848513046255	2.82245421422755	0.573781014817123	4.91904427184147	0.00000086967799612997	0.00000914308044386289	1.46249573990595
RP11-285E9.6	22.4212467582879	6.52414515375682	1.32078531861631	4.93959545264455	0.000000782848150112589	0.00000914308044386289	1.31613413428702
TIAM1	1008.01858671108	-1.24780438581914	0.250626986974102	-4.97873114497473	0.000000640024754899803	0.0000092256112706612	1.06577607034153
KCNA3	192.695575886277	1.88679784905082	0.384883761163718	4.90225371770943	0.000000947433583097911	0.00000938499365367993	1.54998844555328
CA2	245.208582650733	2.73353014334852	0.556350532572546	4.9133234953668	0.00000089545346843216	0.00000939531946935471	1.46249573990595
COL5A1	225.737373183437	8.13561316671711	1.6618746837191	4.8954432283128	0.000000980844057434681	0.00000958616705166504	1.56916179291128
LIMD2	1840.68153853601	-1.63551982209733	0.329153525424154	-4.96886618482899	0.000000673455232295422	0.00000968512605539904	1.06577607034153
C1orf122	252.874985027604	2.42549136731584	0.495728214701148	4.89278458515429	0.000000994192055300022	0.00000970543435936513	1.56916179291128
TMEM217	40.4661993922669	3.90444035373205	0.791652806930102	4.93201100223824	0.000000813873313636868	0.00000975107925516499	1.27781088083975
LLNLR-246C6.1	93.7183130868746	2.65158404577558	0.535399581019773	4.9525329114474	0.000000732536620116604	0.00000977593848496358	1.1465250029159
PHLDA1	1146.58237291694	5.7191681041208	1.16788727625068	4.89702064610321	0.000000973006186791294	0.00000983334964362434	1.51313300266334
TUBGCP3	506.113266475214	-1.29238760658307	0.263249989970169	-4.90935481794137	0.000000913765185284346	0.00000983921475022348	1.41934387671143
AZIN1	3041.86721148989	1.58610994660735	0.319416719104926	4.96564472596165	0.000000684732064613118	0.00000984278094965011	1.06259294141368
DNTTIP2	1880.97080885139	2.13740033911089	0.43053360266871	4.96453778720632	0.000000688648779044348	0.00000986385459712304	1.06577607034153
KLF11	654.323773922574	-1.49728060123083	0.301943180084991	-4.95881576397711	0.00000070924187078842	0.00000990258697440386	1.09272644230326
C19orf26	55.1677005189158	3.97532279196204	0.806668300405575	4.92807612492438	0.000000830432635108205	0.00000990638151253975	1.27822162091496
CHAC1	28.4392089463649	6.72761013877217	1.36326761185143	4.9349152582269	0.000000801855675414481	0.00000992282721317317	1.23148399218435
RP11-396C23.2	20.253842310543	5.59676018714249	1.13725871377682	4.92127263510317	0.000000859832523125997	0.00000995022822993591	1.31613413428702
RP11-548H18.2	34.6602560630781	3.80257297452733	0.770715277090462	4.93382327762138	0.000000806354037933441	0.00000996707664124714	1.23148399218435
SLC38A2	4340.43081083384	1.69116192180875	0.340333418743923	4.96913270536395	0.000000672530325632323	0.0000100968555557789	1.01332358587931
RP11-168O16.1	43.4687412139296	5.13318479608616	1.04121026157935	4.93001748590141	0.000000822222569454248	0.0000101516072208751	1.23148399218435
CEP85L	518.712803256168	-1.57699795093666	0.321521194128989	-4.90480248186685	0.000000935213996444664	0.0000102645915678828	1.38371756714344
SYNJ2	234.360527217629	2.19243043895412	0.447990238705083	4.89392457588215	0.000000988447335993611	0.0000102645915678828	1.46249573990595
LINC01050	16.5566149327675	6.97461305205045	1.42004676229693	4.91153758962767	0.000000903649590020977	0.0000103277355774872	1.32808313452212
ERI2	219.334759733714	2.46617810877465	0.509007603136719	4.84507125940168	0.00000126566244105313	0.0000104296723870238	1.84089860474644
CA13	94.5229680066107	2.20120217467464	0.446773643249426	4.92688458223518	0.000000835510739852153	0.0000104729134623131	1.20953832241934
ARMCX2	36.320301839264	4.50244849321553	0.916066131293984	4.91498194224867	0.000000887906432175401	0.0000107873739649544	1.24720886120727
C11orf91	12.9089707970053	7.41010396578221	1.51212174485977	4.90046783003533	0.000000956087128717107	0.0000108773784749822	1.33110925185901
RN7SL471P	78.0825037441864	3.92799398105392	0.801479983609408	4.90092586388056	0.000000953860491631432	0.0000109692786587507	1.31613413428728
CTD-2369P2.2	105.71065138653	3.23144780392478	0.659468032153761	4.90008256104723	0.000000957963908324737	0.0000110102045324437	1.31613413428728
PROSER1	386.705555444828	-1.58586797743427	0.325047257908386	-4.87888434327677	0.00000106687598878378	0.0000110244920735398	1.46249573990595
TET2	6710.04324825084	1.33720755263368	0.27075969720119	4.93872450906185	0.000000786352101183782	0.0000110244920735398	1.07773338927377
HIST1H3B	72.2413072723344	4.35225153651517	0.888406409546518	4.89894207172227	0.000000963540442041448	0.0000110491714987368	1.31613413428728
HNRNPABP1	25.8306882499541	5.71368262210467	1.16492613304334	4.90475958950104	0.000000935418375127202	0.0000110491714987368	1.27781088083975
RN7SL674P	349.59245803915	1.51166588138405	0.310811087110215	4.86361633826791	0.00000115260227328251	0.000011079633578811	1.56916179291128
TUBB6	652.955935050227	1.81070327432771	0.37053485889577	4.8867285515964	0.0000010252529499999	0.0000111699465542434	1.38371756714344
CTD-2561J22.5	30.9095897324816	5.04233740002169	1.02749761357376	4.90739572862252	0.000000922936940886037	0.0000112918419522808	1.23148399218435
LSS	610.767212047355	1.86045967325047	0.381344780391649	4.8786813637248	0.00000106797433778509	0.0000113250507136179	1.41934387671143
MAPKAPK3	1557.76115324096	-1.2852170123106	0.260404542618968	-4.93546310438665	0.000000799607963868542	0.0000113250507136179	1.06259294141368
CLDN11	46.8687213325828	4.78597611102457	0.977549798095588	4.89588982612278	0.000000978618856587395	0.0000115157391648091	1.27822162091496
CENPB	642.857664971988	-1.34244723576103	0.275439015887448	-4.87384560039813	0.00000109446540573021	0.0000115918666322271	1.41934387671143
RP11-217B1.2	24.7766445135176	4.84891857697022	0.992366752662988	4.88621627433434	0.00000102792280419163	0.0000116022032576529	1.33110925185901
MS4A4E	139.428198916112	-2.35499127855851	0.481555070200147	-4.89038829469641	0.00000100637257147617	0.0000116701929549771	1.29487924322279
TRIM8	1234.95626047755	-1.50637372266606	0.30585737859538	-4.92508544205778	0.000000843235007726512	0.0000117419651409513	1.07773338927377
ZNF668	384.053394683944	2.09229494941369	0.431434238268711	4.84962657996221	0.00000123694114743289	0.0000118233331789973	1.56916179291128
NFIL3	2664.87840913618	2.26369366664799	0.45953241637724	4.92608048088098	0.000000838954537431789	0.0000118354663519632	1.06259294141368
AGO4	1573.16228900852	-1.43579809630262	0.290769304260044	-4.9379287127865	0.000000789566926116605	0.0000118382508654697	0.999241999099042
PTPN4	232.97246422129	-1.72141037456448	0.354000307574325	-4.86273694607754	0.00000115773661739177	0.0000118533187682694	1.46249573990595
RNF220	406.604698514414	-1.56053910090125	0.321636422471019	-4.85187308362709	0.00000122300881715704	0.0000119975078780072	1.52552391228644
BAZ1A	2495.10829892401	1.2853644188294	0.260631775416604	4.93172567609924	0.000000815063290925072	0.0000120303833431992	1.01332358587931
ITGA3	55.6284082813196	3.79108593963737	0.770932385658131	4.91753363870035	0.000000876414001998794	0.0000120624255744783	1.08609268896551
CXCR4	5626.40509936242	1.93365249776119	0.393382468984443	4.91545162841931	0.000000885780201310021	0.0000122789984149055	1.07773338927377
RASAL2	243.112804702738	2.58814869803627	0.534042688017349	4.84633299192777	0.00000125764361568464	0.0000123095762586846	1.52552391228644
PDXK	2635.02577254311	1.57007069268521	0.319288593136667	4.91740302170193	0.00000087699878520872	0.0000123166600255621	1.06259294141368
CD22	345.876607822897	2.36223230638493	0.48780825798943	4.84254267470009	0.0000012818809312597	0.0000123349277015995	1.54998844555328
RNU7-45P	56.6881312774301	3.22522621176608	0.656544325270571	4.91242721569015	0.000000899557808941969	0.00001234628219115	1.08609268896551
DDX28	91.574589962854	-3.05444312468825	0.623218365942584	-4.90108008942992	0.000000953111880042082	0.0000123848608114119	1.1465250029159
RCSD1	1513.09749653925	-1.69082760355291	0.344267012811854	-4.91138430528913	0.000000904356419556525	0.0000124944161597568	1.07773338927377
TBK1	1005.24225089705	1.58381083740786	0.322615730635971	4.90927963830436	0.000000914115524473616	0.0000126221827590262	1.07773338927377
MAPKAPK2	2895.21423987965	1.63682242051203	0.33242785606004	4.92384254409895	0.00000084861127118696	0.0000126310660887893	0.999241999099042
CHMP4BP1	128.610435093859	2.26520239622071	0.464899821537299	4.87245271192036	0.00000110221243405354	0.0000126530503918111	1.29487924322279
GPBAR1	242.739097103199	-1.96586564096614	0.40567013220854	-4.8459708637252	0.00000125994007405057	0.0000127917365474614	1.46249573990595
IFNK	135.667941739791	2.35513786532053	0.487396535041477	4.83207757133544	0.00000135115585831359	0.0000127917365474614	1.56916179291103
KIAA1324	90.2557854144743	2.74720597603962	0.561482075162197	4.89277591852959	0.000000994235851599021	0.0000128687934925484	1.1465250029159
MRPL10	158.198333040918	-1.73472659706201	0.356408655246403	-4.86724037569375	0.0000011316735239624	0.0000128902014808412	1.30212069995549
NAV1	391.97502206207	1.7594807611774	0.364912038400561	4.82165721056874	0.00000142370450622416	0.0000131760237564671	1.60170772216121
CTD-3065J16.9	43.0740570402221	3.29761231542837	0.676701673071686	4.87306659145653	0.0000010987916503236	0.0000132188136189275	1.23148399218435
RMI2	58.1470152968532	3.99252073004547	0.821638565139322	4.85921778679957	0.00000117850439274384	0.0000132585248702209	1.31613413428702
FFAR1	33.9820133029116	5.87193604404353	1.20526875074408	4.87188939431014	0.00000110536048164859	0.000013283046940802	1.23148399218435
RP1-261D10.1	296.527719116046	1.91469019141722	0.396507666646702	4.82888567479643	0.00000137299202455696	0.0000133115940075067	1.52552391228644
STX10	552.311073027876	-1.21581645929308	0.251788945794823	-4.82871261665243	0.00000137418558521578	0.0000134248057900259	1.51313300266334
AC002480.3	14.9748321380146	6.9099017907016	1.42320883377018	4.85515661984531	0.00000120291630758649	0.0000135275587591856	1.31375536491574
ATP1B2	38.3032813803732	5.43285141456254	1.11830941294968	4.85809325366647	0.00000118521588702628	0.0000136958290826807	1.27781088083975
LINC01128	124.791106276025	2.02908099554421	0.422904101354536	4.79796953740856	0.00000160282147882625	0.0000138177406000071	1.71184572791317
CYCS	929.721572459168	1.62753223726423	0.332976842239232	4.88782410908595	0.00000101956557536481	0.0000139533832921114	1.07773338927377
RP11-589C21.5	29.9734028420565	7.25828288367484	1.49544819035052	4.85358364837338	0.00000121250163294015	0.0000139833490476204	1.27822162091496
CLEC1B	180.556113494349	-2.22952615165733	0.462754282673865	-4.81794817494673	0.00000145042029824578	0.000014007780743767	1.52552391228644
NSMAF	2353.0791562407	2.12308940083204	0.433596731575253	4.89646080384157	0.000000975781002769997	0.0000141794141239479	1.01332358587931
RP11-439L18.1	32.7504518957124	5.13621967168628	1.06077201045007	4.84196379720374	0.00000128562190866807	0.000014375631036446	1.31613413428702
ENAH	22.3615570234826	5.92683912107687	1.22464772211033	4.83962776729268	0.00000130082540271096	0.0000143903617109832	1.32959986997981
ADD2	78.4544033998986	-5.26981156931143	1.08756112729228	-4.84553137940098	0.00000126273250965186	0.0000145224155423547	1.27822162091522
CD58	523.024916729974	1.57369028303517	0.327122252403657	4.81070997607735	0.00000150395113068523	0.0000146032796657155	1.51313300266334
RP11-218F10.3	34.1475326058559	-5.70851423442835	1.18004580107066	-4.83753616109561	0.00000131458474268972	0.0000146670398919242	1.31613413428702
TNIP2	739.618652107762	1.2612721133163	0.258656297838064	4.87624745215344	0.00000108122960459388	0.0000147238375852916	1.07773338927377
IGLON5	28.8262710048307	5.45668845032612	1.12723586492304	4.84076901749278	0.00000129337636757665	0.0000148420438775433	1.27822162091496
MECP2	1530.72024772984	1.43143336314307	0.292937652614435	4.88647789168682	0.00000102655848842481	0.0000148515283861128	1.01332358587931
SLC20A1	2313.26221967092	1.46259835653138	0.300141024550053	4.87303712887628	0.00000109895559400815	0.0000149405021304957	1.07773338927377
LINC00568	16.6373201190839	6.93657011023513	1.43125454359579	4.84649648189634	0.00000125660815370479	0.0000150334123211149	1.22405127028766
RELB	1217.84101982289	1.92253322838054	0.398882927427987	4.81979321796776	0.00000143707095007491	0.0000152001932248613	1.38371756714344
KLF3	1007.57375827281	-1.50483381923562	0.308309167177421	-4.88092466731502	0.00000105589574312037	0.0000152423672218419	1.01332358587931
LRP12	140.313559009056	2.53248586775622	0.524588781311203	4.82756390906092	0.00000138213341069233	0.0000155181364518879	1.30212069995549
CTA-29F11.1	194.74903994754	3.84286170531203	0.800299296432645	4.80178068685263	0.00000157260876473509	0.0000157118877667865	1.46249573990595
RGPD1	70.1872605307702	2.42789127302945	0.503161666064515	4.82527075645336	0.00000139813198336802	0.0000159737127574595	1.27822162091522
AC112518.3	17.4598126956627	7.3800655354377	1.53234876913906	4.81617872123469	0.00000146333469649396	0.000016073327969426	1.32808313452212
ARMCX1	91.564637116271	2.17619608154746	0.44911696694492	4.84549959524097	0.00000126293469343275	0.000016073327969426	1.1465250029159
PP13439	148.981994956826	2.16599182303623	0.454678944776513	4.76378298999721	0.00000189996835800113	0.0000161819594305085	1.71184572791317
STX3	1284.21987975302	1.69235960817026	0.348526812958969	4.85575153831707	0.00000119931004667812	0.0000162155465964689	1.07773338927377
TMEM176B	1270.36141582746	2.73723903623542	0.563482949467485	4.8577140423188	0.00000118748739480428	0.0000162269436459139	1.06577607034153
CASC7	910.879775977844	1.48924766658569	0.305962362273132	4.86742112827671	0.00000113063931299692	0.0000162409702655957	1.01332358587931
CYP1B1	1373.39180639558	-1.73998025801945	0.358532610964351	-4.85305995831006	0.0000012157091526031	0.000016410313385504	1.07773338927377
CXCR6	34.5751697095588	-4.74098642023437	0.982534099497932	-4.82526400117511	0.00000139817937476576	0.0000165080304994837	1.23148399218435
RP11-414H17.5	36.333161591449	2.86274393777645	0.595022596741448	4.81115163265031	0.00000150063111635273	0.0000165690528148861	1.31613413428702
ACSL4	2659.21274173233	1.37811384324395	0.284045732199088	4.85173226358502	0.00000122387769922843	0.0000166785702700886	1.06577607034153
NAV2	30.7738692295361	4.88456377365021	1.01569010843566	4.80910834228099	0.00000151605025092424	0.0000167210371101586	1.31613413428702
DBN1	204.444933950829	2.76247812853868	0.58263098224955	4.74138556427723	0.0000021226153977432	0.0000167283976033262	1.84089860474644
AC084082.3	38.2033566101161	3.26203621841173	0.677855420463604	4.81228905152184	0.00000149211333738936	0.000016922899895318	1.27781088083975
ATXN1	2777.43369956761	1.60331173421997	0.330833368178971	4.84628180961669	0.00000125796794697094	0.000016922899895318	1.07773338927377
CHST11	1783.31205014489	1.1098189265408	0.228914116336867	4.84818911258233	0.00000124593598036549	0.0000169329582792466	1.06577607034153
RP11-326G21.1	45.1951044739651	3.8845911891507	0.806058863126014	4.81924009133239	0.00000144106050943934	0.0000169402638739047	1.23148399218435
MTND5P28	76.8472506836388	3.88555088122213	0.803901869600258	4.83336465326823	0.00000134244559813077	0.0000169411804247361	1.1465250029159
RP11-672A2.5	44.3566822207865	4.30045735660205	0.894905277303708	4.80548887761513	0.00000154373820490161	0.0000169616426186062	1.31613413428702
AVPI1	305.979470189575	2.40511373024596	0.502969768323701	4.78182563190971	0.00000173710328920851	0.0000171668050922336	1.46249573990595
RNF125	192.148669383673	-2.56402537620172	0.536219548360522	-4.78167083621096	0.00000173844173895167	0.0000171707053946016	1.46249573990595
SMARCD3	421.989359656169	-1.69607285292006	0.354063401378933	-4.79030830725386	0.00000166525245281765	0.0000172084836716663	1.39708996941447
TTC39C	311.765211253667	-1.53839869360327	0.322475153739963	-4.77059604673855	0.00000183681574959667	0.0000173739229110403	1.52552391228644
CEP170	2037.2356533216	1.43283218309384	0.295934719882501	4.84171706402933	0.00000128721960387118	0.0000174181706762098	1.06577607034153
SDCBP	7767.12021078004	1.68822505555634	0.348006483922897	4.85113103792162	0.00000122759404207416	0.000017461725463114	1.01332358587931
RP11-51F16.5	43.2710754819872	-4.91036634448327	1.02221940810533	-4.80363247415208	0.00000155812717181187	0.0000175607102982071	1.27822162091496
ART1	17.5795480959022	6.91172416848857	1.4413201144974	4.79541227446115	0.00000162340603108242	0.0000177919241124405	1.31375536491574
GHRLOS	137.433609240491	2.50632694243478	0.522471269766487	4.79706174763438	0.00000161009979352327	0.0000178936461894351	1.29487924322279
ELOVL5	1608.91851130754	1.36854919178208	0.283050250180016	4.83500435315534	0.00000133142721540196	0.0000179676785230101	1.06577607034153
DAB2IP	25.9037009339355	5.39386939097844	1.12616047823657	4.78960991369951	0.00000167105845944813	0.0000180461164045421	1.33110925185901
RP11-39K24.13	28.0156928153515	-5.47414031451351	1.14127890676154	-4.79649652865906	0.00000161464754255493	0.000018148587354279	1.27822162091496
FAM53B	932.482356898599	-1.58216482092208	0.32672967720803	-4.84242764367776	0.00000128262348096425	0.0000181755619633973	1.01332358587931
SLC1A3	727.555211804833	2.86627776651565	0.599791854594363	4.77878741526776	0.00000176355532419005	0.0000182912815983219	1.38371756714344
RP6-99M1.3	128.414596603188	3.69942688080027	0.778390380839986	4.75266263800446	0.0000020075516628476	0.0000183513206308022	1.56916179291103
AC011899.9	200.296962019586	-2.15009151996966	0.451886128750235	-4.75803832685922	0.0000019548338792179	0.0000183706743074602	1.52552391228644
ATP6V1H	796.091545727482	1.88648945855979	0.390598651784387	4.82973878671028	0.00000136712277353561	0.0000183798465445334	1.06577607034153
QRSL1P3	57.326862889929	3.34175185761629	0.69729206010205	4.79247082940714	0.00000164739730802955	0.0000184568981170434	1.27822162091496
CTHRC1	32.1193389813547	4.76606138467839	0.994804935434788	4.79095068280431	0.00000165992926718849	0.0000185872981415989	1.27822162091496
SPECC1	702.371659957876	-1.17880819145471	0.246901453345407	-4.77440766541618	0.00000180236952662619	0.0000186335528302411	1.38371756714344
RNU4-90P	24.0114103250662	6.50606652404439	1.36009468170461	4.78353941939566	0.00000172235095034962	0.0000187105845133728	1.31613413428702
CDC40	501.116578629932	-1.6344870927843	0.342566766903	-4.77129497283404	0.00000183045243853961	0.0000187226202896846	1.39708996941447
RP11-420L9.5	26.7508926113838	6.79361061785488	1.42104186365217	4.78072517891545	0.00000174663996490416	0.0000187408406524738	1.33110925185901
HSPA12B	28.2835680874862	-6.38372080663312	1.33329269695845	-4.78793652826261	0.00000168504920480982	0.000018817969127787	1.27822162091496
IL18BP	453.276678185933	1.92344650026869	0.39915566619776	4.81878791447677	0.00000144432985395988	0.0000188576830197259	1.09272644230326
COL13A1	27.8847224280338	5.71240240386643	1.19491391906892	4.78059742438817	0.00000174775035719463	0.0000189356334998913	1.31613413428702
ZNF862	107.94949719263	-2.03291157591697	0.425426265555708	-4.77852859710368	0.00000176582651337238	0.0000193270114649123	1.30212069995549
POR	1914.92926314214	1.62914263998486	0.338451924910829	4.81351270321208	0.00000148300169720536	0.0000196004332017935	1.07773338927377
POFUT1	276.900122705273	-1.6012049231716	0.337899509125835	-4.73870153677942	0.00000215092037553787	0.0000197559902615082	1.54998844555328
RPL31P47	29.3493824327774	6.98042473520729	1.46134610029853	4.77670877130427	0.00000178187545416404	0.0000198418146662564	1.27781088083975
USP18	165.370438597077	3.04464716831472	0.6423531579245	4.73983373593467	0.00000213893660374953	0.0000199396411215145	1.52552391228644
ZNF646	1289.29733200663	1.7375047512448	0.361149544607774	4.81103957401307	0.00000150147281415553	0.000020024325481178	1.06577607034153
RP11-54O7.11	15.3838991932571	6.4944752515781	1.36276811238407	4.76564955736782	0.00000188246202178557	0.0000201361026314818	1.32808313452212
KIAA1462	15.7162131576596	7.08896618406803	1.48724654294065	4.76650372308241	0.00000187450267816767	0.0000202523523353186	1.31375536491574
RANBP6	215.518381794158	-1.75753639561691	0.371530963723649	-4.7305246862929	0.0000022394029169676	0.0000202523523353186	1.56916179291128
C1orf100	17.4492574115551	6.27992374744673	1.31400197155833	4.77923464604784	0.00000175963738561924	0.000020379906544197	1.22405127028766
LILRB5	236.95678907937	2.73188756784568	0.575945640586024	4.74330800571037	0.00000210256213325199	0.000020379906544197	1.46249573990595
MIR320A	18.8279010126447	7.19241164441231	1.50778049975316	4.77019807962087	0.00000184044849758214	0.0000204067446810686	1.27781088083975
CDCA2	23.9475336954458	7.44869844151721	1.56399025936169	4.76262457322289	0.0000019109115716775	0.0000205601315605	1.31613413428702
CCNY	1234.96522847272	-1.36761813757324	0.287777470774219	-4.75234608843382	0.00000201069817632058	0.0000205661885001028	1.38371756714344
MIR3648	23735.8149621149	1.51167727299646	0.314157788099752	4.81184083367838	0.00000149546433795605	0.0000208761950540152	1.01332358587931
WASF2	2796.466742055	-1.13065523726102	0.235513553012565	-4.80080752380608	0.00000158027100108414	0.0000209632309292401	1.06577607034153
FCAR	2450.75812055085	1.97869354393444	0.411143435558351	4.8126599449345	0.0000014893458955239	0.0000210613790892533	0.999241999099042
ATP2A3	1536.55755777949	1.05812257580322	0.219900341052937	4.81182780679952	0.00000149556183862803	0.0000211380552563378	0.999241999099042
HSPA8P3	38.3837685704579	3.86296525272374	0.811206316664873	4.76200095261292	0.00000191682777574446	0.000021174706010239	1.27781088083975
CDC42EP3	4329.14117531006	1.99869548732568	0.416781901744444	4.79554289416148	0.00000162234848483744	0.0000212374981012482	1.07773338927377
CRBN	362.874529474851	-1.93649474035447	0.409825413317229	-4.72516998074865	0.00000229922950786002	0.0000212521873925437	1.52552391228644
RPS15AP16	87.300757552256	3.24598492087714	0.680762828190832	4.7681582872313	0.00000185917689097127	0.0000212765977795035	1.23148399218435
RP3-441A12.1	25.1218582357101	5.00943837384516	1.05366298601102	4.7543080096322	0.00000199127265278613	0.0000213113445479119	1.31613413428702
RP11-326C3.2	147.878278656165	2.36316954256961	0.496958656449878	4.75526386732325	0.00000198187387994625	0.0000214173503421546	1.30212069995549
RP11-54O7.18	20.2426000779954	7.49368756530634	1.57727514082447	4.75103383762789	0.00000202379259175381	0.0000214173503421546	1.32959986997981
SETD5-AS1	545.192092582953	1.64926219478745	0.347823462288932	4.74166459023234	0.00000211969348405736	0.0000215435222706142	1.38371756714344
RNF13	1966.68848185538	1.43882690819316	0.300200732858157	4.79288273047954	0.00000164401732081057	0.0000217470864080789	1.06259294141368
CNRIP1	33.977161838776	4.45483937510176	0.936428237728365	4.75726723695191	0.00000196231318100616	0.0000221035174351609	1.24720886120727
NQO1	121.045451821134	3.04739881773531	0.650063376459674	4.68784879765388	0.00000276091879071827	0.0000226460273130153	1.71184572791317
ITGA2	15.6454243281522	6.19816859185443	1.3082428634795	4.73778131330244	0.0000021607079662802	0.0000228059941209111	1.32959986997981
FBN2	397.014812964793	-1.96539436185737	0.418248224225299	-4.69910987786684	0.00000261297850473804	0.0000228821837440634	1.60170772216121
COL6A4P1	16.575630700659	6.82569327319022	1.44050952980869	4.73838814110222	0.00000215424889285715	0.000022987799452514	1.31375536491574
HEXA	770.734327360971	1.68992610981173	0.357523303122136	4.72675793452942	0.00000228132951991238	0.0000231008432229156	1.38371756714344
MUC4	27.2549811073249	4.55845955627701	0.963087907530709	4.73317079430951	0.0000022103934038532	0.0000232813008427942	1.32959986997981
RP11-470B22.1	95.16541648097	2.21862400952776	0.468116679913489	4.73946796755411	0.00000214280105325348	0.0000234642029787249	1.27822162091522
LSMD1	797.018508700936	2.31588743385031	0.490439967567748	4.72206097993105	0.00000233466654711668	0.0000235912443788686	1.38371756714344
RP11-645C24.5	69.3625829259837	4.82521516877106	1.01962622731553	4.73233724231955	0.00000221949254766635	0.0000235912443788686	1.31613413428728
NUDT16	1061.48326416495	-1.90404154329625	0.403344751556214	-4.72063051756578	0.00000235114685003595	0.0000237452960568163	1.38371756714344
ACE	269.832638695867	3.61960855914537	0.772092708894034	4.68804913898253	0.00000275821797525247	0.0000240400103661127	1.60170772216121
IGSF9	92.8179190019297	4.21721632237492	0.888720706721549	4.74526619046837	0.00000208232315204815	0.0000240400103661127	1.20953832241934
TATDN2	612.913449656384	1.65025514169233	0.346352631668415	4.76466754054353	0.00000189165284253264	0.0000241541369145959	1.09272644230326
STK39	189.798734350291	-1.75093901949317	0.37219723965127	-4.70433101850434	0.00000254699719718272	0.0000242866558551049	1.46249573990595
C2orf62	156.026878940906	2.39606168840194	0.511032873752691	4.68866449002943	0.0000027499382286843	0.0000244265154224444	1.56916179291103
DPEP2	528.218571790484	-1.4281414346252	0.304204782728176	-4.69467120739295	0.00000267035880240999	0.0000245850660921652	1.51313300266334
LAPTM4B	60.8940979832548	3.60452346476049	0.760538783625935	4.7394341253389	0.00000214315894483285	0.0000246709738581754	1.20953832241934
RP1-69D17.4	33.432605637662	5.16661459559121	1.09300667495043	4.72697442202311	0.00000227889958416831	0.000024818924114531	1.27781088083975
ARHGAP20	41.0741832586265	3.98153144615141	0.841450789081019	4.73174604839315	0.0000022259678756971	0.0000248242974572423	1.24720886120727
RXFP2	16.1995190185929	-6.66193385461582	1.4115430593197	-4.71961079092164	0.00000236296321258228	0.0000250041880425038	1.31375536491574
RAB3IL1	71.369135671649	4.33837750195475	0.913956416613884	4.74681004815087	0.00000206649853607165	0.0000250435000610953	1.1465250029159
S100B	128.817491104251	3.80315699612776	0.805491572650038	4.7215354266408	0.00000234070849603786	0.0000251035296611585	1.29487924322279
RP11-39K24.14	20.652245839384	-6.28201290134987	1.33237358463066	-4.71490351791331	0.00000241825310185902	0.0000252447403694679	1.32959986997981
C1S	70.6288493423054	3.75872112573571	0.792389238233276	4.74352874114774	0.00000210027129017499	0.0000254129741534346	1.1465250029159
LINC00563	22.0211922902163	5.5815550063926	1.17510638234796	4.74982953904156	0.00000203588184875722	0.0000254225687833933	1.11037684430001
EIF1B	583.109495696776	1.65803201748337	0.352939357643463	4.69778159215187	0.00000263002447396795	0.0000256792990290139	1.41934387671143
ROGDI	280.095361721483	-1.87872558093982	0.401703224720043	-4.67689942556261	0.00000291245008695874	0.0000257084346089909	1.56916179291128
SPAG5-AS1	108.122289675457	2.06131399530982	0.441011276996529	4.67406187285785	0.00000295300303624691	0.0000260528366798109	1.56916179291103
HGF	159.225402060652	-2.02310229184517	0.429468304668921	-4.71071385210787	0.00000246850623210034	0.0000263777596309789	1.29487924322279
SRSF7	1684.6192400192	1.20578467086734	0.254026798950974	4.7466829320636	0.00000206779710594579	0.0000265340625986999	1.07773338927377
RP11-362F19.2	53.9404573908129	-4.38702517789929	0.931398879997732	-4.71014650340783	0.00000247538790713525	0.0000267681651896946	1.27822162091496
FAM57A	40.2301041931095	3.7561292985292	0.798534354040156	4.70377921691809	0.00000255389418974202	0.0000268076470133701	1.31613413428702
CKAP2L	107.721220273172	4.34492453872677	0.922906839093748	4.70786904449997	0.00000250319822175334	0.0000268561289896988	1.28701125448938
PPP2R5A	707.603803074852	-1.38667921001956	0.292489541201212	-4.74095314425491	0.00000212715127297821	0.0000268577619291692	1.09272644230326
STK38	1111.57997407503	-1.38722237491007	0.292434478051705	-4.74370321910126	0.00000209846221445486	0.0000268577619291692	1.07773338927377
PXDN	32.8362709583748	5.95160830858992	1.26603705740555	4.70097480462883	0.00000258922464483577	0.0000271221742695402	1.31613413428702
DNAJC19P5	139.36644163303	2.47507389846922	0.526040982852616	4.70509709157523	0.00000253745164953116	0.0000271672318456283	1.28701125448938
COL16A1	21.5179269483117	6.22308388099214	1.32414931238964	4.69968441078716	0.00000260563838721014	0.0000272658537425279	1.31613413428702
AC009061.1	89.9658030532116	3.94248489441381	0.838094516445354	4.70410534498571	0.0000025498157370335	0.0000274588924298068	1.27822162091522
CTC-429P9.3	52.2445539012751	-4.3661453880485	0.928368220441191	-4.70303193486477	0.00000256326308425206	0.0000275894336681776	1.27822162091496
LINC01125	71.8759688021586	2.28793015438439	0.48421460307243	4.72503336303171	0.00000230077579656538	0.0000275944684392362	1.1465250029159
YAP1	17.2606680013177	7.2551153260142	1.54481150176762	4.69644051569572	0.00000264734283507251	0.0000276950761185105	1.31375536491574
LONRF3	776.869088026946	2.21909868292887	0.468301764089919	4.7386084210923	0.00000215190882387361	0.0000277357882260564	1.06577607034153
SH3BP1	768.266631424142	-1.29609596264394	0.273695625052932	-4.7355377434085	0.00000218475039799213	0.0000278322904760577	1.07773338927377
RAB26	50.5010536179615	2.78775216410589	0.592312850247677	4.70655357711754	0.00000251939793586939	0.0000280738788288754	1.23148399218435
AC013437.7	23.6173156310554	5.74057400458988	1.22177240192316	4.6985625109503	0.00000261999001243448	0.0000281218285261492	1.27781088083975
RP11-161I2.1	24.2477510994489	4.91018784942414	1.04698256158739	4.68984683181305	0.00000273409633174708	0.000028149548065975	1.33110925185901
RP11-47I22.3	29.9488311163408	4.61302915792508	0.980848550705157	4.70310034572479	0.0000025624040272884	0.000028149548065975	1.24720886120727
RFC1	408.991256513713	-1.38229758623995	0.296897867079792	-4.6558016729317	0.00000322722482531077	0.0000281644275098089	1.56916179291128
CCDC12	305.498247502549	-1.59946930564909	0.343429226303466	-4.65734766625757	0.0000032030926971468	0.0000282850543675073	1.54998844555328
AC003101.1	15.2187629894464	5.96943960628524	1.27335166533658	4.68797408350456	0.00000275922950627207	0.0000283896140100956	1.32959986997981
ZFAND2A	1013.69868093878	2.4280741425918	0.51326384402001	4.7306549465369	0.0000022379663470619	0.0000283930213906218	1.07773338927377
RP11-120K18.2	21.7910369968276	4.84794508711169	1.0324140895174	4.69573704614768	0.00000265647099406525	0.0000284108859441067	1.27781088083975
GNG12	17.3520249326771	6.69902511873974	1.4290925082864	4.68760775100028	0.00000276417172123769	0.0000284290951713877	1.32808313452212
ATP6V1B2	6605.58599441375	1.4204531447108	0.299376697177158	4.74470176905666	0.0000020881375013757	0.0000285291482789521	0.999241999099042
TMEM176A	630.378824950187	2.56764212207719	0.549204972934093	4.67519823857334	0.00000293669802580723	0.0000286822051114438	1.39708996941447
C1orf162	940.04666517568	-1.69293510466512	0.357983625254436	-4.72908531350246	0.00000225533605093346	0.0000288602613512375	1.06577607034153
CDKN1C	565.148281560979	-1.67032748294609	0.357719666399306	-4.66937560285429	0.00000302116571862208	0.0000290147837546716	1.41934387671143
METTL21A	287.795439156924	1.71501443899049	0.368902436378846	4.64896479357824	0.00000333605144067593	0.0000293233960789544	1.54998844555328
CHD1	4878.60161277021	1.46518428851194	0.309404445279641	4.73549850645392	0.00000218517314430778	0.0000293646869708851	1.01332358587931
CHSY1	1632.37457855856	1.29272645251798	0.273562580743213	4.72552367727309	0.00000229523087714932	0.0000293759368238454	1.06259294141368
COA5	132.571483406072	-1.76966941432906	0.37762037002818	-4.68637169704855	0.00000278091016694819	0.0000293759368238454	1.28701125448938
RGS3	202.296161815496	-1.98077108527929	0.426149122071833	-4.64807031784851	0.00000335054703335825	0.0000293759368238454	1.54998844555328
SLC2A14	218.603448931868	8.01600118661987	1.72552966417502	4.6455307915279	0.00000339203173055921	0.0000293759368238454	1.56916179291128
KIAA0930	1791.40720221632	-1.37061533398877	0.289510175476489	-4.73425616813969	0.00000219859902479996	0.0000294696973399503	1.01332358587931
RP13-516M14.1	133.977499513473	2.60275835627988	0.555750336548801	4.68332304113923	0.00000282261139965858	0.0000297731583345206	1.28701125448938
HSP90AA4P	27.5054026651078	4.66696962421189	0.996277684133253	4.68440646472182	0.00000280772345609307	0.0000298141468630194	1.27781088083975
RALA	526.799149604913	1.71560199579324	0.367574726554623	4.66735570172095	0.00000305100878034804	0.0000299026192982977	1.38371756714344
SLC36A4	967.007855107419	1.347768734069	0.284895657244059	4.73074509842183	0.00000223697262880817	0.0000299229530495045	1.01332358587931
FBXL4	201.01228951216	-1.67507542412582	0.360485052920972	-4.64672643304588	0.00000337243921239457	0.0000299499332804636	1.52552391228644
STK35	502.663528687236	1.48191195380762	0.314399032131087	4.71347492313445	0.00000243527707091795	0.0000301777324904427	1.09272644230326
RP11-368I7.4	14.2948567409806	6.6270765443891	1.41862234288366	4.67148750168288	0.00000299026297122406	0.0000304728335709809	1.32808313452212
WAC-AS1	214.902722080093	-1.49184320432696	0.320859005951096	-4.64952884805216	0.00000332694149242295	0.0000307721914457607	1.46249573990595
CEP192	661.787904687713	-1.18951538853894	0.255318824137438	-4.65894119854878	0.00000317839969874924	0.0000310561913597166	1.38371756714344
EPB41L3	3055.85408962989	1.30588830024869	0.277103198808386	4.71264245907064	0.00000244525019098236	0.0000310973148373596	1.06259294141368
AAR2	169.861185003237	-2.17597793666916	0.469472420447528	-4.63494305926405	0.00000357035744579126	0.0000311120940229863	1.54998844555328
PDGFA	28.5221655710001	4.78214737373072	1.02342817311677	4.67267513182391	0.00000297301821073493	0.0000313990868233636	1.27822162091496
SLC22A14	68.0176757904745	4.93766453850367	1.05826350535014	4.66581764706131	0.00000307392223020911	0.0000315136018814601	1.31613413428728
CCNA1	25.1646751193184	5.82007943439348	1.24830537573427	4.66238433922471	0.00000312566757858928	0.0000316514907434074	1.33110925185901
CTD-2659N19.9	85.7360731089161	3.94999016521863	0.846772054770349	4.66476207258623	0.0000030897432682537	0.0000316514907434074	1.31613413428728
MIEF1	298.595149685633	-1.56560435295213	0.338597046730528	-4.62379801616555	0.00000376776768373001	0.0000316917323412143	1.60170772216121
GP6	311.612526679145	2.09116273020435	0.451339012564111	4.6332416919251	0.00000359983850058986	0.0000317752729311905	1.52552391228644
AC195454.1	26.040962152112	5.3428336027231	1.14624762735262	4.66115128636118	0.00000314445474587709	0.0000318139353888412	1.32959986997981
JMJD6	1355.05732928335	1.90575572309397	0.404923442725701	4.70645935010718	0.00000252056217674155	0.0000318139353888412	1.06577607034153
RNA5SP237	32.6669400795554	5.02791141078226	1.07690247119103	4.66886421499386	0.00000302869464246529	0.0000318558256513559	1.27781088083975
RRM2	66.7283330666321	4.44210952525024	0.949895063593003	4.67642131800101	0.00000291924533628876	0.0000318558256513559	1.23148399218435
CCDC71L	234.432691759945	2.03092359472906	0.438623746536623	4.63021806449206	0.00000365280837854198	0.0000321614504758946	1.52552391228644
AP001434.2	72.8805982665592	3.93066932618187	0.84257972808429	4.66504141408521	0.00000308554889091136	0.0000324067034290154	1.27822162091522
SUCLG1	274.400043421443	-1.43356900755437	0.310465334832184	-4.61748493863011	0.00000388418862758004	0.0000325391767240595	1.60170772216121
PACSIN2	2083.48855340323	1.36704779099054	0.290904292745018	4.69930429039347	0.00000261049251049558	0.0000329477748050923	1.06259294141368
OSBPL5	467.938868524062	-1.93356022706971	0.416579194887077	-4.64151894958136	0.0000034585729673228	0.0000335043509240764	1.38371756714344
CHN2	401.041072685706	-1.4848851949822	0.321355608036264	-4.62069171300922	0.00000382462738897619	0.0000335894659564937	1.52552391228644
TICAM1	577.802861537564	1.43027412067887	0.305006806927928	4.68931869122791	0.00000274116189996266	0.000033592134393228	1.09272644230326
AFF4	2990.88581188409	1.47573447333641	0.313538583762997	4.7067077219814	0.00000251749448069722	0.0000337204762189562	0.999241999099042
MMP8	49.0869836692539	4.35470385798318	0.936510221590636	4.64992667200881	0.00000332053065741718	0.0000337508558611875	1.31613413428702
RP3-437C15.1	61.457064991445	2.81077708460615	0.602859760503054	4.6624061991809	0.00000312533548698033	0.0000339333727524883	1.23148399218435
AC135050.5	32.8873804213007	4.43238104202943	0.951271482180536	4.6594280655501	0.00000317089180924939	0.0000339768574598518	1.24720886120727
MXD4	617.788921740808	-1.30301554889529	0.281111777250079	-4.63522219396777	0.00000356554279754219	0.0000340897783038076	1.39708996941447
AP003774.6	14.8339010441887	-6.71227242382834	1.44491889424254	-4.64543196893212	0.0000033936559731165	0.0000341151657645563	1.32808313452212
SNX17	1046.93152241953	-1.08422649921925	0.231201631513489	-4.6895278901005	0.00000273836110327463	0.0000342856060200489	1.06577607034153
AC096921.2	52.9608679610961	-4.43038437689841	0.950040783845554	-4.66336230215844	0.00000311084364928796	0.0000343026666586713	1.20953832241934
UNC79	21.0254382059009	5.23546370446379	1.12712361084779	4.64497740449766	0.00000340113677871345	0.0000344489222852527	1.31613413428702
SH3BP5-AS1	522.407941696024	1.70897106507304	0.369028197466284	4.63100401759727	0.00000363896811110011	0.0000347046798357101	1.39708996941447
ADAM15	633.335454124277	-1.36558555667434	0.291769130792189	-4.68036338514157	0.00000286366883502309	0.0000349002138973874	1.09272644230326
RP11-324O2.6	46.068276777216	3.40406538224504	0.731422153920679	4.65403647400897	0.00000325499185922271	0.0000351820039947214	1.23148399218435
[truncated: 4,386 more rows]

## Sheet: table S2
human_gene	mouse_gene	category	pathway
TLR1	Tlr1	Upstream regulatory genes	inflammasome
TLR7	Tlr7	Upstream regulatory genes	inflammasome
NFKBIA	Nfkbia	Upstream regulatory genes	inflammasome
NFKB1	Nfkb1	Upstream regulatory genes	inflammasome
NFKB2	Nfkb2	Upstream regulatory genes	inflammasome
TOLLIP	Tollip	Upstream regulatory genes	inflammasome
NLRP1	Nlrp1b	Sensors	inflammasome
NLRP2	Nlrp2	Sensors	inflammasome
NLRP3	Nlrp3	Sensors	inflammasome
NLRC4	Nlrc4	Sensors	inflammasome
NLRP6	Nlrp6	Sensors	inflammasome
NLRP7	NA	Sensors	inflammasome
NLRP12	Nlrp12	Sensors	inflammasome
AIM2	Aim2	Sensors	inflammasome
IFI16	Ifi204	Sensors	inflammasome
IFI16	BC094916	Sensors	inflammasome
IFI16	Pyhin1	Sensors	inflammasome
IFI16	Ifi203	Sensors	inflammasome
IFI16	Gm16340	Sensors	inflammasome
IFI16	Mndal	Sensors	inflammasome
IFI16	Ifi205	Sensors	inflammasome
IFI16	Mnda	Sensors	inflammasome
IFI16	AI607873	Sensors	inflammasome
IFI16	LOC102639543	Sensors	inflammasome
IFI16	Pydc3	Sensors	inflammasome
IFI16	Pydc4	Sensors	inflammasome
NAIP	Naip2	Sensors	inflammasome
MEFV	Mefv	Sensors	inflammasome
P2RX7	P2rx7	Sensors	inflammasome
CARD8	NA	Inflammasome core complex genes	inflammasome
PYCARD	Pycard	Inflammasome core complex genes	inflammasome
CASP1	Casp1	Inflammasome core complex genes	inflammasome
CASP4	Casp4	Inflammasome core complex genes	inflammasome
CASP7	Casp7	Inflammasome core complex genes	inflammasome
CASP8	Casp8	Inflammasome core complex genes	inflammasome
GSDMD	Gsdmd	Downstream effector genes	inflammasome
IL1B	Il1b	Downstream effector genes	inflammasome
IL18	Il18	Downstream effector genes	inflammasome
IL1R1	Il1r1	Downstream effector genes	inflammasome
IL1RL1	Il1rl1	Downstream effector genes	inflammasome
BCL2	Bcl2	Downstream effector genes	inflammasome
BCL2L1	Bcl2l1	Downstream effector genes	inflammasome
TNF	Tnf	Downstream effector genes	inflammasome
TNFAIP3	Tnfaip3	Downstream effector genes	inflammasome
TXN	Txn1	Other	inflammasome
HSP90AB1	Hsp90ab1	Other	inflammasome
APP	App	Other	inflammasome
PANX1	Panx1	Other	inflammasome
RELA	Rela	Other	inflammasome
SUGT1	Sugt1	Other	inflammasome
PSTPIP1	Pstpip1	Other	inflammasome
TXNIP	Txnip	Other	inflammasome
CX3CR1	Cx3cr1	Find-me	efferocytosis
GPR132	Gpr132	Find-me	efferocytosis
P2RY2	P2ry2	Find-me	efferocytosis
PANX1	Panx1	Find-me	efferocytosis
S1PR1	S1pr1	Find-me	efferocytosis
ADGRB1	Adgrb1	Eat-me	efferocytosis
AGER	Ager	Eat-me	efferocytosis
APOE	Apoe	Eat-me	efferocytosis
AXL	Axl	Eat-me	efferocytosis
C1QA	C1qa	Eat-me	efferocytosis
CD14	Cd14	Eat-me	efferocytosis
CD300LF	Cd300lf	Eat-me	efferocytosis
CD36	Cd36	Eat-me	efferocytosis
CD93	Cd93	Eat-me	efferocytosis
GAS6	Gas6	Eat-me	efferocytosis
HAVCR1	Havcr1	Eat-me	efferocytosis
HAVCR2	Havcr2	Eat-me	efferocytosis
LRP1	Lrp1	Eat-me	efferocytosis
MERTK	Mertk	Eat-me	efferocytosis
MFGE8	Mfge8	Eat-me	efferocytosis
PROS1	Pros1	Eat-me	efferocytosis
SCARF1	Scarf1	Eat-me	efferocytosis
SLC2A1	Slc2a1	Eat-me	efferocytosis
STAB1	Stab1	Eat-me	efferocytosis
STAB2	Stab2	Eat-me	efferocytosis
TIMD4	Timd4	Eat-me	efferocytosis
TREM2	Trem2	Eat-me	efferocytosis
TYRO3	Tyro3	Eat-me	efferocytosis
ELMO1	Elmo1	Engulfment	efferocytosis
GULP1	Gulp1	Engulfment	efferocytosis
RAC1	Rac1	Engulfment	efferocytosis
ABCA1	Abca1	Processing	efferocytosis
ATG16L1	Atg16l1	Processing	efferocytosis
ATG16L2	Atg16l2	Processing	efferocytosis
ATG5	Atg5	Processing	efferocytosis
ATG7	Atg7	Processing	efferocytosis
BECN1	Becn1	Processing	efferocytosis
DNASE2	Dnase2a	Processing	efferocytosis
DNASE2B	Dnase2b	Processing	efferocytosis
DNM1L	Dnm1l	Processing	efferocytosis
DOCK1	Dock1	Processing	efferocytosis
NR1H2	Nr1h2	Processing	efferocytosis
NR1H3	Nr1h3	Processing	efferocytosis
PIK3C3	Pik3c3	Processing	efferocytosis
PPARA	Ppara	Processing	efferocytosis
PPARD	Ppard	Processing	efferocytosis
PPARG	Pparg	Processing	efferocytosis
RUBCN	Rubcn	Processing	efferocytosis

## Sheet: table S3
p_val	avg_log2FC	pct.1	pct.2	p_val_adj	cluster	gene	tissue
0	3.0290198253497	0.746	0.008	0	B cells	MS4A1	tumor
2.0198459294493e-288	2.01400705223935	0.47	0.009	4.91711293065137e-284	B cells	BANK1	tumor
4.40100592890543e-267	2.32422188517253	0.804	0.196	1.07138088333274e-262	B cells	CD37	tumor
3.35337189777399e-220	1.78462619584513	0.399	0.008	8.16344854794101e-216	B cells	TNFRSF13C	tumor
1.33229035807567e-218	2.71801319485694	0.719	0.199	3.24332764769941e-214	B cells	CD83	tumor
4.88244675955888e-215	1.39411394977913	1	0.997	1.18858283914701e-210	B cells	RPS27	tumor
1.54666166475869e-201	1.82007626542895	1	0.787	3.76519315668855e-197	B cells	CD74	tumor
8.11172679126131e-200	1.75667637713558	0.99	0.615	1.97471877006465e-195	B cells	HLA-DRA	tumor
6.59748595657159e-195	1.74911161592336	0.334	0.004	1.60609198126779e-190	B cells	RP5-887A10.1	tumor
2.36688528844926e-176	1.21383575824293	0.997	0.994	5.76194554620087e-172	B cells	RPS29	tumor
3.49774839611128e-176	1.5209672491344	0.322	0.005	8.51491869549329e-172	B cells	TNFRSF13B	tumor
9.657917253652e-176	1.89120704119431	0.894	0.341	2.35112337622904e-171	B cells	HLA-DQB1	tumor
1.53043445951942e-166	2.95884644200996	0.663	0.166	3.72568964825407e-162	B cells	CD69	tumor
1.26286980884034e-165	1.50565047221457	0.281	0.004	3.07433026264092e-161	B cells	VPREB3	tumor
1.87317362055523e-165	1.54495506261672	0.374	0.03	4.56005386187965e-161	B cells	ADAM28	tumor
1.78626727706668e-158	1.12775992683605	1	0.994	4.34848905929112e-154	B cells	RPL21	tumor
1.089595609857e-154	1.07186714307666	1	0.994	2.65251155263588e-150	B cells	RPL39	tumor
9.98864576224422e-154	1.73456512425793	0.945	0.4	2.43163592436073e-149	B cells	CXCR4	tumor
8.26860889113891e-152	1.86728457191413	0.799	0.214	2.01291014845886e-147	B cells	HLA-DQA1	tumor
1.29558770660837e-145	1.49316280855645	0.947	0.461	3.15397871296741e-141	B cells	HLA-DPA1	tumor
1.12366272337235e-140	1.01690729926879	1	0.995	2.73544453377766e-136	B cells	RPL13A	tumor
1.85171000813327e-138	1.44780367757999	0.399	0.184	4.50780284379963e-134	B cells	SMIM14	tumor
1.44344173229376e-128	1.00815139755538	1	0.98	3.51391455309592e-124	B cells	RPL23A	tumor
3.66695808242892e-119	0.952561827875717	1	0.991	8.92684275586497e-115	B cells	RPL32	tumor
1.49226814710738e-118	1.27351772984476	0.907	0.431	3.63277757731821e-114	B cells	HLA-DPB1	tumor
1.29660234460117e-117	1.42961640728435	0.698	0.435	3.1564487476971e-113	B cells	EZR	tumor
1.3018408315058e-116	0.944925882017484	1	0.995	3.16920132021773e-112	B cells	RPLP2	tumor
2.90806996474949e-116	1.28959311865265	0.307	0.052	7.07940552218617e-112	B cells	ARHGAP24	tumor
1.89148027230555e-115	1.56080715517026	0.844	0.328	4.60461957490062e-111	B cells	CD52	tumor
9.95848990409184e-114	1.75581248528948	0.648	0.148	2.42429478225212e-109	B cells	LTB	tumor
2.28489210331013e-113	1.59487242798123	0.819	0.336	5.56234133629818e-109	B cells	LAPTM5	tumor
3.49617847607986e-112	0.76642856412164	1	0.999	8.51109688216881e-108	B cells	RPL41	tumor
1.06251622015178e-111	2.11623441147863	0.5	0.083	2.58658948633748e-107	B cells	CCR7	tumor
2.46756465463401e-111	0.937997997904609	1	0.996	6.00703939524103e-107	B cells	EEF1A1	tumor
2.28349515930032e-110	1.0545758890618	0.955	0.881	5.5589406158007e-106	B cells	RPSA	tumor
1.0054109970735e-108	0.889906447279587	1	0.99	2.44757253127572e-104	B cells	RPL27A	tumor
2.69824618221978e-108	1.00536045744939	0.997	0.971	6.56861050599583e-104	B cells	RPS3A	tumor
2.13588866669492e-106	1.37155015512096	0.344	0.06	5.19960737020211e-102	B cells	CD79B	tumor
3.07487092792365e-105	0.902505104081104	0.992	0.966	7.48546578693732e-101	B cells	RPL9	tumor
1.11362601234728e-104	1.06884282709918	0.812	0.688	2.71101116445822e-100	B cells	EEF1B2	tumor
2.13425180463797e-103	0.920873589494172	0.997	0.981	5.19562259321066e-99	B cells	RPS8	tumor
5.06670907401067e-103	1.55613569183001	0.354	0.098	1.23343965697716e-98	B cells	NFKBID	tumor
2.15769593664452e-101	0.853051013685134	0.972	0.935	5.25269498816741e-97	B cells	RPS11	tumor
3.97881301832327e-101	1.27533841251058	0.965	0.757	9.68602241180617e-97	B cells	BTG1	tumor
2.45340565695888e-98	0.819341017447753	1	0.99	5.97257073130069e-94	B cells	RPL11	tumor
2.95365609144916e-97	1.21505746329067	0.874	0.773	7.19038038902383e-93	B cells	RPL17	tumor
7.71556459880011e-96	0.866187138902763	0.995	0.979	1.8782770459319e-91	B cells	RPS25	tumor
1.6503630758797e-95	1.43420982167182	0.55	0.27	4.01764387192154e-91	B cells	CD55	tumor
1.75450750110638e-95	0.904231782556538	0.997	0.972	4.27117306069337e-91	B cells	RPL31	tumor
4.88487221237255e-95	1.48293248709667	0.392	0.077	1.18917329137997e-90	B cells	IRF8	tumor
7.53050737273087e-95	0.871500394072381	0.995	0.971	1.8332267148176e-90	B cells	RPL30	tumor
1.07768708758466e-90	1.25359259546012	0.312	0.047	2.62352144601611e-86	B cells	LY86	tumor
6.37091690277777e-90	1.14588826798853	0.92	0.555	1.55093601081222e-85	B cells	HLA-DRB1	tumor
9.10028876296476e-90	1.39733124264131	0.661	0.409	2.21537429645614e-85	B cells	YPEL5	tumor
2.12857337430372e-87	0.821509119266	0.997	0.977	5.18179902240496e-83	B cells	RPS23	tumor
6.26271063158999e-86	0.834301728459963	1	0.996	1.52459427615427e-81	B cells	RPL34	tumor
8.56416565694367e-86	0.790311565619064	1	0.992	2.08486048752637e-81	B cells	RPS27A	tumor
1.89289002552471e-85	0.854996056467258	0.997	0.987	4.60805147813735e-81	B cells	RPS6	tumor
3.22834460205932e-85	0.826060843529945	0.992	0.964	7.8590820992532e-81	B cells	RPS20	tumor
9.59336895366091e-85	1.24949090074067	0.261	0.023	2.33540973807921e-80	B cells	LY9	tumor
1.40153306755751e-83	0.801955285925434	1	0.991	3.41189209966201e-79	B cells	RPS15A	tumor
3.1297246606664e-83	1.48690734160996	0.452	0.092	7.61900171392628e-79	B cells	SELL	tumor
4.03568052155825e-81	0.807265156518154	0.982	0.939	9.8244606616814e-77	B cells	RPL14	tumor
1.20139774439875e-78	1.32508137026234	0.716	0.469	2.92468266896431e-74	B cells	HERPUD1	tumor
1.00900116189123e-76	0.707783075821428	1	0.995	2.456312428508e-72	B cells	RPS28	tumor
2.13990181091491e-76	1.1035725400005	0.254	0.038	5.20937696849126e-72	B cells	POU2F2	tumor
2.52200111697148e-76	1.33794764731736	0.593	0.312	6.13955951915538e-72	B cells	REL	tumor
3.75332222363508e-74	0.713170151696497	1	0.992	9.13708762121725e-70	B cells	RPS14	tumor
6.0262034612908e-73	0.623277741381813	1	0.998	1.46701897061663e-68	B cells	RPLP1	tumor
1.14590872291138e-72	1.30071511959542	0.613	0.234	2.78960019505546e-68	B cells	CD53	tumor
2.96764595545486e-72	1.23081056026299	0.804	0.552	7.22443731395932e-68	B cells	TSC22D3	tumor
9.3312048959269e-72	0.694217728102234	0.997	0.985	2.27158851986445e-67	B cells	RPL19	tumor
9.86335348119917e-71	0.716861403067924	0.995	0.989	2.40113477146312e-66	B cells	RPL26	tumor
3.66546671622247e-69	1.01810099686201	0.52	0.369	8.92321217397198e-65	B cells	SYNGR2	tumor
2.00057498388269e-68	1.22910805623873	0.45	0.175	4.87019974076403e-64	B cells	MEF2C	tumor
3.99528557776122e-68	0.964445416857312	0.352	0.196	9.72612321050191e-64	B cells	SNX2	tumor
1.10694188638423e-67	1.21640823457542	0.666	0.265	2.69473932821376e-63	B cells	CORO1A	tumor
9.08441762273575e-67	1.08916205163531	0.477	0.284	2.21151062607879e-62	B cells	CMTM6	tumor
2.62962561357824e-65	0.603333379907821	1	0.998	6.40156059369486e-61	B cells	RPL10	tumor
1.90659293348938e-62	0.670052047497976	1	0.974	4.64140983728655e-58	B cells	RPS4X	tumor
1.24605940860323e-61	1.20046530159838	0.663	0.274	3.03340702430371e-57	B cells	GPR183	tumor
5.61997732917371e-60	0.646614504454483	1	0.98	1.36812728101405e-55	B cells	RPL15	tumor
7.95639740606303e-59	0.638516361956543	1	0.991	1.93690538453198e-54	B cells	RPL28	tumor
1.25992892809893e-58	0.832053666164299	0.902	0.801	3.06717098256404e-54	B cells	DDX5	tumor
2.15447142180347e-58	1.13646690041281	0.621	0.289	5.24484522923837e-54	B cells	HLA-DMA	tumor
7.55144103141717e-58	1.09606170861654	0.492	0.268	1.8383228046882e-53	B cells	STK17A	tumor
8.03416872770435e-58	0.958328402549345	0.317	0.141	1.95583803507235e-53	B cells	TMEM243	tumor
1.42743862915462e-57	1.18499318373715	0.432	0.135	3.474956598814e-53	B cells	CD48	tumor
3.20844301715718e-54	0.851177183537586	0.289	0.185	7.81063368096744e-50	B cells	CD40	tumor
3.27954008792587e-54	1.35601937721904	0.472	0.151	7.98371239004674e-50	B cells	BCL2A1	tumor
7.26314737828012e-54	1.28178398023875	0.608	0.295	1.76814059776851e-49	B cells	BIRC3	tumor
9.9613853309274e-54	1.14918461205881	0.417	0.143	2.42499964496097e-49	B cells	EVI2B	tumor
2.25828283838507e-53	0.631027887436581	0.997	0.995	5.4975637417646e-49	B cells	RPL13	tumor
1.66160096768759e-52	0.823517266418782	0.307	0.176	4.04500139573868e-48	B cells	DRAM2	tumor
2.31764110039302e-52	0.585426944285753	1	0.99	5.64206549479677e-48	B cells	RPL18A	tumor
6.14671027660308e-51	0.610428286423327	0.997	0.983	1.49635514973625e-46	B cells	RPL3	tumor
6.98042568819705e-51	0.670562361799496	0.955	0.893	1.69931482953469e-46	B cells	RPS10	tumor
1.91678931619506e-50	0.654464706713187	0.992	0.99	4.66623191134526e-46	B cells	RPS12	tumor
4.84283210016253e-50	1.05254256902699	0.415	0.164	1.17893904646357e-45	B cells	LIMD2	tumor
8.29621761986143e-50	0.71716173704797	0.897	0.796	2.01963121737907e-45	B cells	PABPC1	tumor
1.11326123850208e-49	1.03911810998316	0.477	0.232	2.71012315900946e-45	B cells	STK4	tumor
1.45392466522941e-49	0.565709194530428	0.992	0.981	3.53943420503447e-45	B cells	RPS16	tumor
1.82721586077058e-49	0.580659618127337	0.987	0.97	4.4481742914599e-45	B cells	RPL18	tumor
3.74919792004994e-49	1.0519920708977	0.427	0.191	9.12704741656957e-45	B cells	GPSM3	tumor
4.80035047953357e-49	0.588117384211079	0.99	0.978	1.16859732073765e-44	B cells	FAU	tumor
1.30972319287303e-48	0.702196005471833	0.94	0.845	3.18839014073011e-44	B cells	HLA-E	tumor
1.95887337224442e-48	0.618382405608581	0.982	0.96	4.76868133739182e-44	B cells	RPS7	tumor
3.0060378930418e-48	0.581257281055332	0.997	0.986	7.31789864682095e-44	B cells	RPL36	tumor
3.2699236688508e-48	0.597450554603546	1	0.996	7.9603021794504e-44	B cells	RPS18	tumor
4.64696842243794e-48	0.721284615779767	0.945	0.895	1.13125799275829e-43	B cells	RPL36A	tumor
1.17081739840098e-47	0.622483732087509	0.99	0.948	2.85023787466735e-43	B cells	RPL10A	tumor
2.92356181965394e-47	0.798002294127684	0.312	0.208	7.11711889376555e-43	B cells	EIF1AY	tumor
8.39191776142677e-47	0.870716188722246	0.394	0.233	2.04292845984173e-42	B cells	SKIL	tumor
2.51090964809614e-45	0.718391537553803	0.678	0.589	6.11255844732525e-41	B cells	GLTSCR2	tumor
2.90169674196928e-45	0.810069569716944	0.312	0.217	7.06389054865e-41	B cells	EEF1G	tumor
3.25123200044801e-45	0.565011954748956	1	0.976	7.91479918189063e-41	B cells	RPL37	tumor
1.36726606230082e-43	0.609982650956232	0.987	0.985	3.32847250206511e-39	B cells	EIF1	tumor
3.10805081417081e-43	0.599758032313575	0.435	0.397	7.56623890201743e-39	B cells	UBE2N	tumor
4.6434752003404e-43	0.736267308742606	0.995	0.979	1.13040760277087e-38	B cells	MALAT1	tumor
4.85127381182396e-43	0.771144187101271	0.337	0.238	1.18099409675042e-38	B cells	TAF7	tumor
3.40083921159851e-42	0.553708070400652	0.997	0.986	8.27900297671542e-38	B cells	RPL12	tumor
8.19413373926638e-42	1.08863551751687	0.505	0.334	1.99477991748701e-37	B cells	NR4A2	tumor
1.9007142969408e-41	0.589006907575945	0.965	0.918	4.62709888447268e-37	B cells	RPL5	tumor
3.35994797345813e-40	0.803652001077333	0.256	0.114	8.17945734658647e-36	B cells	PRDM2	tumor
4.09323167995277e-40	0.662932567245657	0.256	0.157	9.96456320167701e-36	B cells	TPD52	tumor
4.83611740329391e-40	0.916957886938413	0.505	0.264	1.17730442065787e-35	B cells	RNASET2	tumor
1.89593145727301e-39	0.593205982430172	0.922	0.876	4.61545553958541e-35	B cells	RPL4	tumor
9.69257006888243e-39	0.511911894644841	1	0.983	2.35955925756874e-34	B cells	RPL7	tumor
1.08614026675841e-38	0.52555375300991	0.995	0.978	2.64409986539666e-34	B cells	RPS13	tumor
1.86787609793457e-38	0.947217246344087	0.452	0.2	4.54715757281191e-34	B cells	RAC2	tumor
1.02507058522891e-37	0.460129595787662	1	0.992	2.49543183268125e-33	B cells	RPS15	tumor
1.15080307158602e-37	0.894956034430579	0.279	0.13	2.80151499746901e-33	B cells	SMAP2	tumor
1.40938399719738e-37	0.602115452924781	0.558	0.533	3.43100440277731e-33	B cells	SRSF5	tumor
2.03358688773873e-37	0.542447413147081	0.97	0.95	4.95056391951116e-33	B cells	RPL27	tumor
3.93761184242595e-37	0.565186442118583	0.264	0.235	9.58572226920174e-33	B cells	VASP	tumor
8.15617053953424e-37	0.495903179113681	0.987	0.952	1.98553815614422e-32	B cells	UBA52	tumor
4.48984838477135e-36	0.465201761029161	1	0.994	1.09300869078874e-31	B cells	RPS2	tumor
5.40992312287675e-36	0.507140064418469	0.307	0.288	1.31699168503312e-31	B cells	ZFAND6	tumor
5.96017947297772e-36	0.836926442023645	0.256	0.057	1.4509460909017e-31	B cells	PLAC8	tumor
7.0991073233182e-36	0.537742330269333	0.982	0.955	1.72820668678858e-31	B cells	RPS5	tumor
9.47034921675458e-36	0.400092383516351	0.397	0.437	2.30546181332673e-31	B cells	UXT	tumor
2.59824091699605e-35	0.503052321676298	0.374	0.375	6.32515768833517e-31	B cells	RPL22L1	tumor
5.48590773359984e-35	0.620748165885995	0.877	0.754	1.33548937866755e-30	B cells	CYBA	tumor
7.37846288434863e-35	0.463592018834809	1	0.987	1.79621300456583e-30	B cells	RPL35A	tumor
9.99681288172858e-35	0.539867610629822	0.389	0.374	2.433624127928e-30	B cells	RBMX	tumor
1.56774380582896e-34	0.550737530886376	0.967	0.924	3.81651552091002e-30	B cells	RPS21	tumor
3.045475489914e-34	0.487213328190182	0.332	0.345	7.41390553264663e-30	B cells	TCEA1	tumor
5.54680971172729e-34	0.680052282800127	0.307	0.226	1.35031535622289e-29	B cells	BCAS2	tumor
7.44792545408806e-34	0.686616558555438	0.412	0.32	1.8131229725432e-29	B cells	KMT2E	tumor
8.42372122571074e-34	0.601886245510608	0.435	0.371	2.05067069518702e-29	B cells	PNISR	tumor
9.61758813682078e-34	1.18786862488145	0.525	0.317	2.34130565602765e-29	B cells	DUSP2	tumor
6.83644771686738e-33	0.924636296483733	0.281	0.11	1.66426483219419e-28	B cells	PIM2	tumor
6.91156740419166e-33	0.576929267592889	0.399	0.36	1.68255196887642e-28	B cells	GPBP1	tumor
7.42396004361428e-33	0.483247475770045	0.824	0.824	1.80728883301746e-28	B cells	TOMM7	tumor
1.05250609588425e-32	0.554322318303099	0.854	0.826	2.56222083982061e-28	B cells	EEF2	tumor
1.43785212008576e-32	0.503476587370158	0.347	0.33	3.50030720113678e-28	B cells	MOB1A	tumor
7.85369596850763e-32	0.366607342459178	0.407	0.452	1.9119037465735e-27	B cells	SELT	tumor
1.44114431592819e-31	0.497682983020469	0.631	0.615	3.50832172269559e-27	B cells	EIF4A2	tumor
1.69118221440385e-31	0.435854644910741	0.299	0.311	4.11701398274473e-27	B cells	TAF1D	tumor
4.62613217000955e-31	0.469203413322927	0.279	0.265	1.12618561546712e-26	B cells	MAPK1IP1L	tumor
4.72832852572411e-31	0.485269511894009	0.965	0.952	1.15106429630228e-26	B cells	RPL29	tumor
5.99794980402541e-31	0.786745381106028	0.352	0.185	1.46014090029195e-26	B cells	FNBP1	tumor
8.59474451378225e-31	0.480490334058541	0.884	0.876	2.09230460443515e-26	B cells	PFDN5	tumor
2.27574645521459e-30	0.528619262433049	0.329	0.307	5.5400771705744e-26	B cells	RHOG	tumor
2.68498530001452e-30	0.70579346357417	0.344	0.242	6.53632821435536e-26	B cells	CTSH	tumor
2.71111456494468e-30	0.446059830141212	0.399	0.415	6.59993729690132e-26	B cells	C6orf48	tumor
3.02624211317275e-30	0.67969563901811	0.294	0.201	7.36708380030774e-26	B cells	ATP2B1	tumor
3.16164666109006e-30	0.432625709954605	0.997	0.98	7.69671263175763e-26	B cells	RPS9	tumor
3.51848293485987e-30	0.380787549731616	0.302	0.338	8.56539485662286e-26	B cells	AC090498.1	tumor
4.74728968843822e-30	0.518667863147001	0.99	0.959	1.1556802017534e-25	B cells	MT-ND3	tumor
5.01063603079005e-30	0.529574823147693	0.42	0.371	1.21978923533553e-25	B cells	SF1	tumor
1.31543994279004e-29	0.396521279706002	0.523	0.553	3.20230699672807e-25	B cells	HNRNPDL	tumor
1.8801868929146e-29	0.481613640428403	0.982	0.958	4.57712697211129e-25	B cells	RPL38	tumor
2.35298923849765e-29	0.846063772373966	0.324	0.127	5.72811700219867e-25	B cells	ACAP1	tumor
4.97750835620458e-29	0.449655604653595	0.296	0.303	1.21172463423444e-24	B cells	SP100	tumor
6.35527658994427e-29	0.818653677112994	0.46	0.392	1.54712853305603e-24	B cells	BTG2	tumor
6.96415523289162e-29	0.314464583407437	0.44	0.486	1.69535394989513e-24	B cells	HIGD2A	tumor
9.00474370785561e-29	0.271032786824081	0.299	0.366	2.19211480824037e-24	B cells	RSL1D1	tumor
1.22148675829917e-28	0.842043695314445	0.337	0.142	2.97358736440351e-24	B cells	HLA-DMB	tumor
1.92983698192599e-28	0.372634405321363	0.472	0.489	4.69799514880062e-24	B cells	HNRNPA0	tumor
2.57625642990136e-28	0.686752327352589	0.427	0.307	6.27163865295186e-24	B cells	ELF1	tumor
3.00871938498456e-28	0.66597789642741	0.299	0.208	7.3244264708064e-24	B cells	RILPL2	tumor
3.13594597037671e-28	0.321689393466428	0.487	0.533	7.63414687028508e-24	B cells	EIF3F	tumor
3.42851793274477e-28	0.807850653990642	0.422	0.313	8.34638405547386e-24	B cells	TXNIP	tumor
3.70974913281621e-28	0.330909704427256	0.568	0.611	9.03101328892779e-24	B cells	SERP1	tumor
1.11165267979142e-27	0.375166178638608	0.329	0.349	2.70620728368424e-23	B cells	SMDT1	tumor
1.16199971556455e-27	0.327839314283073	0.518	0.576	2.82877210757035e-23	B cells	RBM39	tumor
1.34007872228164e-27	0.455982344871988	0.95	0.931	3.26228764152243e-23	B cells	GNB2L1	tumor
1.64167061339592e-27	0.916143392778205	0.296	0.107	3.99648294125102e-23	B cells	HLA-DQA2	tumor
1.74750253360571e-27	0.507752381176258	0.291	0.255	4.25412016780973e-23	B cells	TNRC6B	tumor
2.1805061623218e-27	0.367335105546351	0.43	0.447	5.3082242015562e-23	B cells	DAZAP2	tumor
2.49166426567738e-27	0.251406031531984	0.302	0.368	6.06570748836501e-23	B cells	PCNP	tumor
3.07776408116573e-27	0.299522656543688	0.399	0.464	7.49250887918985e-23	B cells	SFPQ	tumor
5.64720084118384e-27	0.346075770935595	0.392	0.441	1.37475457277779e-22	B cells	GSTK1	tumor
6.54031783814395e-27	0.38563634723394	0.324	0.329	1.59217497451776e-22	B cells	EIF4B	tumor
7.064755392578e-27	0.318527507267752	0.533	0.651	1.71984405276919e-22	B cells	DNAJA1	tumor
8.09952653641392e-27	0.33240169450788	0.357	0.394	1.9717487400246e-22	B cells	PRRC2C	tumor
1.13671508893645e-26	0.303701655209502	0.286	0.328	2.7672192125069e-22	B cells	PPIG	tumor
1.2432652340096e-26	0.286501569720286	0.538	0.608	3.02660488567298e-22	B cells	SRSF2	tumor
1.3144242981975e-26	0.473276620851198	0.407	0.382	3.199834511532e-22	B cells	VAMP2	tumor
2.23724752132016e-26	0.377446819726531	0.337	0.358	5.44635536590181e-22	B cells	FAM133B	tumor
2.30496800450162e-26	0.846389218500788	0.399	0.192	5.61121411015874e-22	B cells	CYTIP	tumor
3.89096901758479e-26	0.70476585981106	0.349	0.238	9.47217497640841e-22	B cells	KDM6B	tumor
5.9367687870142e-26	0.386711335212985	0.631	0.649	1.44524699351074e-21	B cells	CIRBP	tumor
7.19906147937673e-26	0.441011497421155	0.357	0.362	1.75253952653947e-21	B cells	RAP1B	tumor
7.21553637347883e-26	0.446604345509136	0.183	0.266	1.75655017475969e-21	B cells	MYC	tumor
7.47269394583649e-26	0.419873456131225	0.565	0.576	1.81915261417444e-21	B cells	CCNI	tumor
9.56210503400602e-26	0.832236323923708	0.384	0.22	2.32779884947843e-21	B cells	RP11-138A9.1	tumor
1.53779234786929e-25	0.745657467373862	0.269	0.15	3.743601691653e-21	B cells	ADGRE5	tumor
2.17113990520319e-25	0.282982320619745	0.302	0.348	5.28542298522665e-21	B cells	RNPS1	tumor
2.31517486604021e-25	0.303746872539216	0.327	0.377	5.63606169388828e-21	B cells	DDX21	tumor
2.32999696774739e-25	0.262066185114944	0.266	0.316	5.67214461828424e-21	B cells	GTF3A	tumor
2.82749660500452e-25	0.325821423048895	0.327	0.371	6.883257735223e-21	B cells	DDX3X	tumor
3.29006371461703e-25	0.312114920954602	0.392	0.433	8.00933110686369e-21	B cells	EIF3L	tumor
8.06182063159606e-25	0.317457488281816	0.477	0.515	1.96256961455574e-20	B cells	ANAPC16	tumor
8.20007156485539e-25	0.402475712796836	0.992	0.985	1.9962254217484e-20	B cells	RPS3	tumor
1.2364769543182e-24	0.283214082578002	0.319	0.365	3.01007949759223e-20	B cells	CMPK1	tumor
1.30495993280094e-24	0.303122482508729	0.377	0.417	3.17679446041062e-20	B cells	PRR13	tumor
4.22980944715822e-24	0.382294441462166	0.42	0.436	1.0297048118162e-19	B cells	N4BP2L2	tumor
4.60162554443627e-24	0.292564731524074	0.437	0.477	1.12021972253756e-19	B cells	RSL24D1	tumor
5.22427760749274e-24	0.300262857588379	0.43	0.472	1.27179814076803e-19	B cells	LSM7	tumor
5.27585985702699e-24	0.392978887413775	0.613	0.623	1.28435532359465e-19	B cells	NAP1L1	tumor
5.75828397527968e-24	0.300215817820157	0.266	0.298	1.40179665094209e-19	B cells	SCAF11	tumor
7.54187636225761e-24	0.788878194813737	0.309	0.13	1.83599438162799e-19	B cells	RHOH	tumor
9.80389245123598e-24	0.377002408756393	0.382	0.403	2.38665957832889e-19	B cells	RSRP1	tumor
1.65370016167127e-23	0.883495902655984	0.457	0.284	4.02576767357255e-19	B cells	RGS2	tumor
5.62414374917237e-23	0.505537178762268	0.349	0.298	1.36914155429852e-18	B cells	ANKRD12	tumor
6.04186791219188e-23	0.471825468921998	0.251	0.214	1.47083232454399e-18	B cells	DDX6	tumor
1.65959516074183e-22	0.30803411704974	0.452	0.476	4.04011845930991e-18	B cells	HNRNPF	tumor
1.6828271906301e-22	0.508978150210778	0.307	0.257	4.09667451286992e-18	B cells	CD82	tumor
2.05050735844401e-22	0.391983416466485	0.422	0.423	4.99175511339609e-18	B cells	MT-ND4L	tumor
3.54217055713123e-22	0.413184367485646	0.935	0.914	8.62306000428027e-18	B cells	RPL22	tumor
6.25953417746686e-22	0.280667861385862	0.392	0.431	1.52382100016253e-17	B cells	EIF5	tumor
8.07653657752565e-22	0.288658485564343	0.442	0.488	1.96615206443284e-17	B cells	SNHG8	tumor
1.05653817113632e-21	0.259999761122133	0.54	0.623	2.57203652381426e-17	B cells	CYCS	tumor
1.09857688933899e-21	0.447841854217042	0.842	0.811	2.67437557940685e-17	B cells	SLC25A6	tumor
1.20022819231671e-21	0.785848552176071	0.46	0.253	2.92183551137581e-17	B cells	SAMSN1	tumor
1.31741009870657e-21	0.444641463907698	0.342	0.3	3.20710314429127e-17	B cells	EIF1B	tumor
1.5527436630237e-21	0.534984154957614	0.296	0.239	3.7799991732649e-17	B cells	IDI1	tumor
2.65882613598883e-21	0.392253868960617	0.706	0.686	6.47264634545121e-17	B cells	EIF3E	tumor
2.66374833058535e-21	0.783604254649776	0.309	0.179	6.48462893597698e-17	B cells	SERPINB9	tumor
2.7663031135582e-21	0.323717909736207	0.668	0.699	6.73428829964607e-17	B cells	COMMD6	tumor
3.21118232550954e-21	0.662426927000412	0.636	0.596	7.81730225322043e-17	B cells	IER2	tumor
5.01297361130087e-21	0.269649112838248	0.251	0.288	1.22035829593508e-16	B cells	AMD1	tumor
5.66781888146619e-21	0.618681222609706	0.317	0.219	1.37977382850413e-16	B cells	CDC42SE2	tumor
1.44316413887303e-20	0.585534384498155	0.704	0.705	3.51323877967251e-16	B cells	JUN	tumor
1.45895723543845e-20	0.582062231358857	0.653	0.644	3.55168549395136e-16	B cells	KLF6	tumor
3.59348939844457e-20	0.48499842401942	0.633	0.571	8.74799059157347e-16	B cells	SARAF	tumor
6.23354896097713e-20	0.364275014310477	0.985	0.98	1.51749515906027e-15	B cells	TPT1	tumor
6.84036824156775e-20	0.442646488305017	0.696	0.659	1.66521924472725e-15	B cells	ZFAS1	tumor
1.11663744914278e-19	0.358045481176491	0.281	0.283	2.71834220619317e-15	B cells	ARID4B	tumor
1.94282455186434e-18	0.741111962394357	0.377	0.223	4.72961208905854e-14	B cells	RP11-138A9.2	tumor
2.59174952100939e-18	0.526142573210138	0.872	0.855	6.30935503394527e-14	B cells	JUNB	tumor
2.61828528693563e-18	0.316713292743164	0.312	0.317	6.37395370251611e-14	B cells	CHCHD10	tumor
6.77640904900046e-18	0.36172380531076	0.99	0.973	1.64964901888867e-13	B cells	RPS17	tumor
7.01044295866764e-18	0.557812431961469	0.284	0.184	1.70662223385805e-13	B cells	TNFAIP8	tumor
1.48231852003675e-17	0.575720600466296	0.284	0.192	3.60855620517746e-13	B cells	BASP1	tumor
1.86604376781719e-17	0.35170486581141	0.987	0.983	4.54269694837417e-13	B cells	RPL37A	tumor
3.5124079222809e-17	0.282207935196171	0.995	0.993	8.55060584600062e-13	B cells	TMSB4X	tumor
3.92216791371921e-17	0.320709433219482	0.329	0.369	9.54812556915805e-13	B cells	MARCKS	tumor
6.0839250993343e-17	0.588021058189746	0.289	0.174	1.48107072618194e-12	B cells	PDE4B	tumor
8.69892841098091e-17	0.475400870277687	0.817	0.758	2.11766713236919e-12	B cells	CRIP1	tumor
9.3040487287802e-17	0.547224138930553	0.543	0.419	2.26497762253425e-12	B cells	ISG20	tumor
2.92664484425998e-16	0.378316810259294	0.832	0.818	7.1246242088665e-12	B cells	NPM1	tumor
3.07964038162634e-16	0.301850051463862	1	0.969	7.49707654503117e-12	B cells	MT-ND4	tumor
3.63289005491584e-16	0.66873553406724	0.377	0.287	8.84390754968713e-12	B cells	PMAIP1	tumor
4.67416819100916e-16	0.284707697566971	1	0.996	1.13787950441927e-11	B cells	RPS19	tumor
5.66697260539522e-16	0.539276651917024	0.269	0.148	1.37956781105741e-11	B cells	ICAM3	tumor
7.40208642675605e-16	0.521967487142735	0.254	0.174	1.80196391972949e-11	B cells	FAM107B	tumor
8.66721422969949e-16	0.338129194334905	0.688	0.676	2.10994663207804e-11	B cells	YWHAZ	tumor
1.30088337973959e-15	0.353595843921125	0.892	0.896	3.16687049963807e-11	B cells	RPL23	tumor
2.25733221170448e-15	0.282853232098872	0.399	0.407	5.49524953617339e-11	B cells	SH3BGRL	tumor
3.07007057926126e-15	0.446712356397365	0.264	0.217	7.47377981815361e-11	B cells	IDS	tumor
2.31644399253048e-14	0.349328234949707	0.766	0.73	5.63915125541619e-10	B cells	ARPC3	tumor
2.80483748218332e-14	0.411041843023877	0.673	0.507	6.82809636662706e-10	B cells	ARHGDIB	tumor
3.85613516769566e-14	0.52310893019098	0.256	0.12	9.38737545223832e-10	B cells	CD24	tumor
4.26696650828802e-14	0.364401165067665	0.291	0.263	1.03875032677764e-09	B cells	PDCD4	tumor
7.95168864839226e-14	0.353769605383868	0.342	0.298	1.93575908456461e-09	B cells	FAM49B	tumor
9.47203761649384e-14	0.278435147792667	0.739	0.751	2.30587283735926e-09	B cells	ARPC2	tumor
1.2054125306406e-13	0.503653224021429	0.472	0.34	2.93445626459148e-09	B cells	LSP1	tumor
3.85695175294603e-13	0.29311706044313	0.842	0.846	9.38936334737182e-09	B cells	HNRNPA1	tumor
5.44105713713901e-13	0.318326663124505	0.575	0.621	1.32457094946512e-08	B cells	PPP1R15A	tumor
6.79985311061822e-13	0.319594454498072	0.603	0.622	1.6553562412489e-08	B cells	PNRC1	tumor
1.3760146795403e-12	0.361238289801138	0.651	0.586	3.34977013587292e-08	B cells	ZFP36L2	tumor
1.97803917405715e-12	0.262451539564966	0.899	0.911	4.81533856532472e-08	B cells	OAZ1	tumor
2.65350476339275e-12	0.584756580552163	0.259	0.142	6.45969199600332e-08	B cells	EVI2A	tumor
4.87744412125482e-12	0.544008164162092	0.259	0.159	1.18736499687827e-07	B cells	UCP2	tumor
9.84126247210374e-12	0.279725701400488	0.977	0.937	2.39575693620893e-07	B cells	RPL24	tumor
1.18257624257538e-11	0.396229354109362	0.291	0.248	2.8788636049255e-07	B cells	ARID5A	tumor
1.1830137403554e-11	0.49651977003502	0.379	0.3	2.87992864952118e-07	B cells	KLF2	tumor
2.12174979799323e-11	0.27409280890392	0.254	0.272	5.16518770823471e-07	B cells	CTD-3252C9.4	tumor
3.22743481517932e-11	0.401381769968935	0.505	0.389	7.85686731407254e-07	B cells	COTL1	tumor
5.0621393983421e-11	0.2850033093592	0.967	0.959	1.2323272151324e-06	B cells	RPL6	tumor
6.82041364632462e-11	0.483958572056882	0.324	0.213	1.66036149806127e-06	B cells	STK17B	tumor
4.24894867470823e-10	0.284180699918293	0.399	0.403	1.03436406537097e-05	B cells	ARID5B	tumor
1.88780113570166e-09	0.494384206726	0.286	0.218	4.59566308475211e-05	B cells	ZNF331	tumor
7.34956354114227e-09	0.282109133854766	0.427	0.293	0.000178917774845567	B cells	CTSS	tumor
1.18391619653239e-07	0.411727947694394	0.307	0.203	0.00288212558883844	B cells	IL2RG	tumor
0	3.43543940826983	0.98	0.583	0	Cancer cells	KRT17	tumor
0	3.21353771096912	0.975	0.564	0	Cancer cells	KRT6A	tumor
0	3.20487545415013	0.902	0.578	0	Cancer cells	KRT16	tumor
0	3.11571492619749	0.888	0.306	0	Cancer cells	KRT6B	tumor
0	3.05911000138719	0.97	0.85	0	Cancer cells	KRT14	tumor
0	2.9468136185913	0.983	0.705	0	Cancer cells	S100A2	tumor
0	2.92725202044371	0.983	0.438	0	Cancer cells	SFN	tumor
0	2.84336525893904	0.986	0.519	0	Cancer cells	KRT5	tumor
0	2.80253009970119	0.955	0.776	0	Cancer cells	FABP5	tumor
0	2.7670801926688	0.373	0.116	0	Cancer cells	PI3	tumor
0	2.73208512061339	0.868	0.649	0	Cancer cells	S100A8	tumor
0	2.68147688209844	0.482	0.187	0	Cancer cells	SPRR1B	tumor
0	2.58931123519389	0.952	0.291	0	Cancer cells	FXYD3	tumor
0	2.57143572536595	0.726	0.197	0	Cancer cells	SAA1	tumor
0	2.55648946020748	0.693	0.521	0	Cancer cells	LY6D	tumor
0	2.54698866494036	0.962	0.416	0	Cancer cells	PERP	tumor
0	2.47210327110143	0.813	0.61	0	Cancer cells	S100A9	tumor
0	2.45020647002547	0.768	0.241	0	Cancer cells	SLPI	tumor
0	2.24953884653692	0.465	0.112	0	Cancer cells	LGALS7B	tumor
0	2.24723776300736	0.622	0.251	0	Cancer cells	CSTA	tumor
0	2.19881774345827	0.907	0.518	0	Cancer cells	MT1X	tumor
0	2.16469343126997	0.79	0.176	0	Cancer cells	S100A14	tumor
0	2.13727398558988	0.997	0.778	0	Cancer cells	GSTP1	tumor
0	2.07652843116419	0.738	0.337	0	Cancer cells	NDRG1	tumor
0	2.06834331698903	0.746	0.149	0	Cancer cells	DSP	tumor
0	2.04629653981617	0.886	0.209	0	Cancer cells	C19orf33	tumor
0	2.03011735540834	0.666	0.128	0	Cancer cells	SLC2A1	tumor
0	2.00516433393925	0.78	0.231	0	Cancer cells	TACSTD2	tumor
0	1.90430105604635	0.995	0.797	0	Cancer cells	HSPB1	tumor
0	1.84414142040245	0.976	0.77	0	Cancer cells	TXN	tumor
0	1.8023862271015	0.533	0.1	0	Cancer cells	GJB2	tumor
0	1.77869185332479	0.481	0.165	0	Cancer cells	KRT19	tumor
0	1.70969865094125	0.518	0.078	0	Cancer cells	FGFBP1	tumor
0	1.69812987762842	0.634	0.127	0	Cancer cells	LYPD3	tumor
0	1.69016506624456	0.49	0.089	0	Cancer cells	DMKN	tumor
0	1.66412429758418	0.538	0.096	0	Cancer cells	SERPINB3	tumor
0	1.66008783501738	0.605	0.102	0	Cancer cells	PKP1	tumor
0	1.65282355158307	0.701	0.226	0	Cancer cells	CXCL14	tumor
0	1.64916392037608	0.469	0.18	0	Cancer cells	AQP3	tumor
0	1.62881653431519	0.641	0.084	0	Cancer cells	SERPINB5	tumor
0	1.60022980763263	0.639	0.316	0	Cancer cells	IGFBP6	tumor
0	1.56920833945195	0.563	0.155	0	Cancer cells	CALML3	tumor
0	1.54639711370099	0.704	0.172	0	Cancer cells	JUP	tumor
0	1.51641390967813	0.711	0.257	0	Cancer cells	EIF4EBP1	tumor
0	1.5002170843199	0.649	0.164	0	Cancer cells	SDC4	tumor
0	1.49846547705817	0.686	0.117	0	Cancer cells	PKP3	tumor
0	1.49129258678488	0.666	0.17	0	Cancer cells	RBP1	tumor
0	1.48469415566787	0.848	0.344	0	Cancer cells	S100A16	tumor
0	1.4665948786652	0.979	0.709	0	Cancer cells	IFI27	tumor
0	1.46580074553001	0.328	0.073	0	Cancer cells	CD24	tumor
0	1.46106868158221	0.64	0.145	0	Cancer cells	SDC1	tumor
0	1.4575011859399	0.463	0.163	0	Cancer cells	MMP7	tumor
0	1.41848513852329	0.914	0.71	0	Cancer cells	MT2A	tumor
0	1.38384634546609	0.445	0.081	0	Cancer cells	LGALS7	tumor
0	1.38190866334818	0.633	0.225	0	Cancer cells	MT1E	tumor
0	1.37956783827123	0.646	0.139	0	Cancer cells	TRIM29	tumor
0	1.34532028199254	0.776	0.268	0	Cancer cells	SPINT2	tumor
0	1.34412039739394	0.998	0.884	0	Cancer cells	S100A11	tumor
0	1.33594388485518	0.47	0.092	0	Cancer cells	LAMB3	tumor
0	1.32739061211473	0.585	0.208	0	Cancer cells	C12orf75	tumor
0	1.32695805606621	0.457	0.077	0	Cancer cells	PTHLH	tumor
0	1.32152220792438	0.482	0.141	0	Cancer cells	APOL1	tumor
0	1.30596531496296	0.971	0.782	0	Cancer cells	ANXA2	tumor
0	1.30448988016346	0.553	0.168	0	Cancer cells	ATP1B1	tumor
0	1.27101073069632	0.896	0.69	0	Cancer cells	ANXA1	tumor
0	1.26538312864529	0.505	0.116	0	Cancer cells	MT1M	tumor
0	1.26042011983086	0.807	0.418	0	Cancer cells	CLTB	tumor
0	1.25414112445468	0.957	0.792	0	Cancer cells	LDHA	tumor
0	1.24904854625577	0.764	0.381	0	Cancer cells	TXNDC17	tumor
0	1.24873902832625	0.534	0.096	0	Cancer cells	RHOD	tumor
0	1.22952407091511	0.787	0.378	0	Cancer cells	EIF6	tumor
0	1.20940178110558	0.693	0.249	0	Cancer cells	PPP1R14B	tumor
0	1.18529592794466	0.76	0.321	0	Cancer cells	TUBA1C	tumor
0	1.17684806237501	0.945	0.707	0	Cancer cells	ENO1	tumor
0	1.17672938294036	0.764	0.453	0	Cancer cells	CTSC	tumor
0	1.17003218299009	0.421	0.08	0	Cancer cells	WFDC2	tumor
0	1.15200473924761	0.53	0.134	0	Cancer cells	MGST1	tumor
0	1.14351759605449	0.38	0.068	0	Cancer cells	COL17A1	tumor
0	1.12547514423412	0.523	0.114	0	Cancer cells	SERINC2	tumor
0	1.10196914327074	0.979	0.833	0	Cancer cells	S100A10	tumor
0	1.09783714455467	0.362	0.042	0	Cancer cells	FAM83A	tumor
0	1.08956853713113	0.456	0.073	0	Cancer cells	MAL2	tumor
0	1.08199943371167	0.749	0.429	0	Cancer cells	EIF5A	tumor
0	1.08097308933125	0.868	0.588	0	Cancer cells	PRDX5	tumor
0	1.07250663716215	0.401	0.058	0	Cancer cells	PDZK1IP1	tumor
0	1.07112078510162	0.947	0.697	0	Cancer cells	PKM	tumor
0	1.06832642964053	0.416	0.114	0	Cancer cells	KRT8	tumor
0	1.060172588403	0.426	0.075	0	Cancer cells	CLDN7	tumor
0	1.06003580021505	0.382	0.057	0	Cancer cells	RHOV	tumor
0	1.04908236390064	0.998	0.961	0	Cancer cells	GAPDH	tumor
0	1.04474222002489	0.995	0.982	0	Cancer cells	RPL35	tumor
0	1.03980575947308	0.497	0.077	0	Cancer cells	LAD1	tumor
0	1.02487296648508	0.422	0.053	0	Cancer cells	CLCA2	tumor
0	1.01679760281317	0.328	0.056	0	Cancer cells	LAMC2	tumor
0	1.01608417563481	0.27	0.037	0	Cancer cells	GJB6	tumor
0	1.00869530242095	0.786	0.443	0	Cancer cells	VDAC2	tumor
0	1.00459194593773	0.397	0.062	0	Cancer cells	DSC3	tumor
0	0.994542616116245	0.947	0.781	0	Cancer cells	ALDOA	tumor
0	0.99255442852438	0.809	0.498	0	Cancer cells	NDUFB9	tumor
0	0.989423528475976	0.537	0.153	0	Cancer cells	KRT18	tumor
0	0.987936634802961	0.927	0.75	0	Cancer cells	LY6E	tumor
0	0.984202833886653	0.751	0.407	0	Cancer cells	PSMB7	tumor
0	0.98344324350789	0.417	0.076	0	Cancer cells	AHNAK2	tumor
0	0.97644394350471	0.372	0.059	0	Cancer cells	DSG3	tumor
0	0.972792796033171	0.429	0.058	0	Cancer cells	IRF6	tumor
0	0.971849992911215	0.446	0.062	0	Cancer cells	IL20RB	tumor
0	0.961498256396083	0.905	0.732	0	Cancer cells	COX6A1	tumor
0	0.945488463322329	0.431	0.119	0	Cancer cells	CENPW	tumor
0	0.943352112494361	0.906	0.604	0	Cancer cells	CD9	tumor
0	0.939911412042597	0.45	0.074	0	Cancer cells	RAB38	tumor
0	0.929784408630819	0.638	0.248	0	Cancer cells	HMGA1	tumor
0	0.929244730868566	0.566	0.166	0	Cancer cells	HRAS	tumor
0	0.927224364562454	0.5	0.129	0	Cancer cells	MPZL2	tumor
0	0.926322711305947	0.812	0.517	0	Cancer cells	SLIRP	tumor
0	0.916877682750276	0.849	0.59	0	Cancer cells	TSPO	tumor
0	0.915772035080077	0.434	0.123	0	Cancer cells	NQO1	tumor
0	0.914939105406687	0.585	0.205	0	Cancer cells	PDLIM4	tumor
0	0.911019784534207	0.536	0.196	0	Cancer cells	FAM213A	tumor
0	0.909674444230996	0.998	0.983	0	Cancer cells	RPL8	tumor
0	0.89986383578516	0.387	0.062	0	Cancer cells	P3H2	tumor
0	0.8975490352702	0.976	0.912	0	Cancer cells	RPS21	tumor
0	0.894367585675031	0.88	0.638	0	Cancer cells	RAN	tumor
0	0.893772622186338	0.433	0.059	0	Cancer cells	WDR66	tumor
0	0.877194484141297	0.364	0.048	0	Cancer cells	CDH3	tumor
0	0.875254931421826	0.508	0.16	0	Cancer cells	RND3	tumor
0	0.874102694248653	0.719	0.426	0	Cancer cells	ATP5G1	tumor
0	0.870455289313055	0.336	0.039	0	Cancer cells	KLK8	tumor
0	0.866786606530612	0.426	0.078	0	Cancer cells	LY6K	tumor
0	0.86678183998103	0.366	0.089	0	Cancer cells	CA2	tumor
0	0.85256182820107	0.514	0.189	0	Cancer cells	ITGA6	tumor
0	0.851646835007482	0.297	0.045	0	Cancer cells	CTSV	tumor
0	0.848782135289676	0.457	0.099	0	Cancer cells	PLPP2	tumor
0	0.84629280693999	0.853	0.613	0	Cancer cells	ZFAS1	tumor
0	0.841439052915745	0.365	0.054	0	Cancer cells	ANXA3	tumor
0	0.83623523628633	0.779	0.439	0	Cancer cells	PLP2	tumor
0	0.83338543968668	0.831	0.575	0	Cancer cells	ATP5G3	tumor
0	0.830613756002072	0.869	0.668	0	Cancer cells	UQCRH	tumor
0	0.83024082524777	0.439	0.102	0	Cancer cells	SPINT1	tumor
0	0.82744371838499	0.494	0.12	0	Cancer cells	MIB2	tumor
0	0.826275351244045	0.582	0.205	0	Cancer cells	FSCN1	tumor
0	0.823641727554496	0.588	0.241	0	Cancer cells	TNFRSF12A	tumor
0	0.819115725042081	0.398	0.071	0	Cancer cells	BIK	tumor
0	0.809983579176178	0.867	0.631	0	Cancer cells	TYMP	tumor
0	0.807476130588115	0.372	0.089	0	Cancer cells	PYGB	tumor
0	0.806099057242668	0.405	0.081	0	Cancer cells	PITX1	tumor
0	0.804020976576778	0.409	0.104	0	Cancer cells	SQLE	tumor
0	0.801542487705959	0.369	0.063	0	Cancer cells	PVRL1	tumor
0	0.796703961825622	0.878	0.633	0	Cancer cells	COX8A	tumor
0	0.796650849307359	0.366	0.071	0	Cancer cells	DHCR24	tumor
0	0.791617830302242	0.655	0.294	0	Cancer cells	OCIAD2	tumor
0	0.791097162170374	0.38	0.069	0	Cancer cells	KLF5	tumor
0	0.786629519787042	0.98	0.942	0	Cancer cells	RPL7A	tumor
0	0.782379624365802	0.793	0.536	0	Cancer cells	MZT2B	tumor
0	0.781695245165988	0.345	0.055	0	Cancer cells	RP11-54H7.4	tumor
0	0.779539875572803	0.306	0.061	0	Cancer cells	SDR16C5	tumor
0	0.775571075466735	0.366	0.06	0	Cancer cells	IMPA2	tumor
0	0.771671806520762	0.972	0.848	0	Cancer cells	PPIA	tumor
0	0.761723431499739	0.617	0.283	0	Cancer cells	NAA20	tumor
0	0.760815391462508	0.423	0.101	0	Cancer cells	TMEM54	tumor
0	0.755699001146331	0.911	0.725	0	Cancer cells	PRDX1	tumor
0	0.752667801662795	0.524	0.191	0	Cancer cells	PTTG1	tumor
0	0.74040481832102	0.402	0.085	0	Cancer cells	TPD52L1	tumor
0	0.736455075517659	0.359	0.04	0	Cancer cells	MAGEA4	tumor
0	0.720249223169354	0.338	0.046	0	Cancer cells	SOX15	tumor
0	0.715061264439586	0.344	0.057	0	Cancer cells	DDR1	tumor
0	0.712627810855064	0.948	0.809	0	Cancer cells	COX6C	tumor
3.20604029454529e-313	0.708003612917868	0.512	0.196	7.80478449304105e-309	Cancer cells	TMEM141	tumor
0	0.706081735750711	0.9	0.748	0	Cancer cells	PSMA7	tumor
0	0.704738850893404	0.903	0.612	0	Cancer cells	DSTN	tumor
0	0.702700386620824	0.327	0.056	0	Cancer cells	VSNL1	tumor
0	0.696354473868013	0.824	0.527	0	Cancer cells	CTSD	tumor
0	0.695176087184783	0.319	0.047	0	Cancer cells	CA12	tumor
0	0.691539604440343	0.379	0.091	0	Cancer cells	ST14	tumor
0	0.677933977180385	0.301	0.036	0	Cancer cells	TNS4	tumor
0	0.666733743635435	0.287	0.033	0	Cancer cells	TFCP2L1	tumor
0	0.66588746950318	0.324	0.054	0	Cancer cells	PTPRF	tumor
0	0.660640793052137	0.422	0.123	0	Cancer cells	COMTD1	tumor
0	0.653691060767765	0.269	0.041	0	Cancer cells	TP63	tumor
0	0.653112509559274	0.293	0.046	0	Cancer cells	MUC1	tumor
0	0.651283002594075	0.31	0.038	0	Cancer cells	PPP1R14C	tumor
0	0.645279344997745	0.32	0.048	0	Cancer cells	GJB3	tumor
0	0.63688619013907	0.719	0.326	0	Cancer cells	TM4SF1	tumor
0	0.633765535668144	0.301	0.049	0	Cancer cells	TP53AIP1	tumor
0	0.6275671591204	0.294	0.039	0	Cancer cells	GPR87	tumor
0	0.617012561798482	0.255	0.037	0	Cancer cells	RAB25	tumor
0	0.612738582002815	0.292	0.054	0	Cancer cells	HCAR2	tumor
0	0.601974501536686	0.339	0.068	0	Cancer cells	PRRG4	tumor
0	0.601448566440682	0.444	0.143	0	Cancer cells	LSR	tumor
0	0.581023423017374	0.314	0.051	0	Cancer cells	KRTCAP3	tumor
0	0.580827099818316	0.306	0.05	0	Cancer cells	PACSIN3	tumor
0	0.576568792222323	0.258	0.028	0	Cancer cells	HES2	tumor
0	0.576412637059186	0.274	0.036	0	Cancer cells	LINC00958	tumor
0	0.556891654375323	0.32	0.067	0	Cancer cells	STAP2	tumor
0	0.54787987545	0.274	0.035	0	Cancer cells	TNNT1	tumor
2.71916204439272e-311	0.258328192812558	0.709	0.401	6.61952808086964e-307	Cancer cells	VAMP8	tumor
7.01626854626429e-311	0.546833604549084	0.275	0.049	1.70804041490258e-306	Cancer cells	PPP1R13L	tumor
2.30309352085841e-310	0.818635548471651	0.555	0.231	5.60665086717772e-306	Cancer cells	CTTN	tumor
2.99535040845196e-310	0.799276676062249	0.641	0.308	7.29188103433545e-306	Cancer cells	PRNP	tumor
3.17235327550103e-308	0.979766681019976	0.648	0.326	7.7227768138797e-304	Cancer cells	TNFSF10	tumor
5.25999240727731e-308	0.622456495720557	0.396	0.116	1.28049255162759e-303	Cancer cells	BAIAP2	tumor
1.4177640254211e-304	0.714989962799103	0.816	0.564	3.45140474348512e-300	Cancer cells	NDUFB4	tumor
1.89482718331893e-304	0.647180273684578	0.428	0.138	4.61276729507159e-300	Cancer cells	GIPC1	tumor
3.76523264633253e-304	0.730218356877621	0.614	0.287	9.16608235423191e-300	Cancer cells	MRPL14	tumor
5.29575094766433e-303	1.20828223903049	0.49	0.185	1.2891976106994e-298	Cancer cells	ADM	tumor
2.92844186454729e-299	1.07315609081514	0.272	0.052	7.12899887505393e-295	Cancer cells	DEFB1	tumor
3.32253854285154e-298	0.505547462560071	0.277	0.054	8.08838782871779e-294	Cancer cells	C16orf74	tumor
2.7702797653704e-297	0.631561510420837	0.925	0.749	6.74396906081769e-293	Cancer cells	TPI1	tumor
8.80457897641261e-297	0.682813557384135	0.911	0.737	2.14338670601789e-292	Cancer cells	PPDPF	tumor
3.39648475988867e-296	0.772862809113068	0.743	0.46	8.26840249947298e-292	Cancer cells	NDUFS6	tumor
4.90925139426484e-296	0.799658717981878	0.689	0.38	1.19510815941983e-291	Cancer cells	PA2G4	tumor
3.48459364370012e-295	0.71246330167441	0.629	0.304	8.48289476622356e-291	Cancer cells	MZT2A	tumor
5.36198808690504e-294	0.759705394643778	0.658	0.348	1.30532237987616e-289	Cancer cells	CYC1	tumor
2.36927227263736e-291	1.17525641567263	0.521	0.244	5.76775642050838e-287	Cancer cells	WARS	tumor
2.92860513533344e-291	0.834841363835047	0.716	0.393	7.12939634145573e-287	Cancer cells	CAV1	tumor
1.60210614667416e-289	0.727171625859302	0.282	0.058	3.90016720346357e-285	Cancer cells	CLDN1	tumor
1.85131434798717e-284	0.710042254328739	0.582	0.27	4.50683964873996e-280	Cancer cells	MRPL23	tumor
1.48805380598592e-281	0.501538641271496	0.265	0.052	3.62251818529212e-277	Cancer cells	EPS8L2	tumor
3.22860151891467e-281	0.712348035198344	0.612	0.297	7.85970753764587e-277	Cancer cells	NME1	tumor
5.4691050997024e-278	0.581298812273646	0.277	0.058	1.33139894547155e-273	Cancer cells	EGFR	tumor
8.03543002413809e-277	0.594344712349652	0.403	0.132	1.95614508507618e-272	Cancer cells	TMEM189	tumor
4.95479729431927e-276	1.03769365434658	0.309	0.078	1.20619585332908e-271	Cancer cells	F3	tumor
1.62466198331344e-273	0.879308728370577	0.266	0.055	3.95507713217823e-269	Cancer cells	KLK10	tumor
2.06345232325334e-273	0.724468235425904	0.71	0.407	5.02326833572794e-269	Cancer cells	TALDO1	tumor
9.63494704596954e-273	0.848313396053391	0.419	0.146	2.34553150887082e-268	Cancer cells	AHCY	tumor
2.23156617626189e-271	0.71697519337249	0.746	0.453	5.43252469949195e-267	Cancer cells	EIF2S2	tumor
7.67069611637203e-269	0.696319554818511	0.699	0.384	1.86735426256961e-264	Cancer cells	HN1	tumor
1.12110208310112e-268	0.432890764739088	0.47	0.198	2.72921091110137e-264	Cancer cells	TSTD1	tumor
2.00851567652117e-268	0.505644653916369	0.993	0.986	4.88953056292313e-264	Cancer cells	RPL35A	tumor
6.33214842877179e-267	0.572338595905529	0.405	0.139	1.5414982135002e-262	Cancer cells	NDFIP2	tumor
9.44321910680619e-266	0.726994155198196	0.261	0.055	2.2988572593609e-261	Cancer cells	DSC2	tumor
1.97148025234641e-265	0.59464572263174	0.296	0.072	4.79937152631209e-261	Cancer cells	PYGL	tumor
8.62618108211788e-265	0.550459632931228	0.432	0.158	2.09995752263078e-260	Cancer cells	TATDN1	tumor
8.7616003705345e-265	0.784980284641667	0.744	0.478	2.13292399420292e-260	Cancer cells	SET	tumor
1.14179200443532e-264	0.606572034580636	0.95	0.745	2.77957845559735e-260	Cancer cells	IFITM3	tumor
1.59736033650914e-263	0.693695593449466	0.384	0.124	3.88861400319786e-259	Cancer cells	ITGB4	tumor
3.03579197088005e-263	0.730859203556784	0.678	0.391	7.3903319739104e-259	Cancer cells	TIMM13	tumor
5.52437899350828e-262	0.646458640297264	0.883	0.692	1.34485482217966e-257	Cancer cells	USMG5	tumor
3.59391998225538e-261	0.610675209883385	0.488	0.202	8.74903880480251e-257	Cancer cells	CD82	tumor
5.31732045829093e-261	0.602086224235773	0.52	0.226	1.29444849236635e-256	Cancer cells	CAV2	tumor
1.0248638207503e-259	0.655017467240692	0.751	0.459	2.49492848523454e-255	Cancer cells	PPA1	tumor
1.09341245309453e-259	0.620725635969988	0.38	0.124	2.66180327581333e-255	Cancer cells	CTNNBIP1	tumor
1.454249755088e-259	0.494623834404761	0.999	0.996	3.54022560378622e-255	Cancer cells	RPS18	tumor
5.52816566625366e-259	0.683680537948297	0.771	0.49	1.34577664979279e-254	Cancer cells	PGAM1	tumor
7.42964469613041e-259	0.656662000315608	0.497	0.207	1.80867270482599e-254	Cancer cells	MYC	tumor
3.53512466910345e-257	0.674542096887359	0.58	0.28	8.60590749446544e-253	Cancer cells	AIMP1	tumor
1.18221727954756e-255	0.809350397730455	0.251	0.051	2.87798974533058e-251	Cancer cells	ELF3	tumor
4.77357129284296e-254	0.696586243958267	0.505	0.216	1.16207819552969e-249	Cancer cells	CKS1B	tumor
2.47729439743257e-253	0.692207740983221	0.89	0.704	6.03072548110985e-249	Cancer cells	MIF	tumor
2.7013949764626e-253	0.568627624137889	0.463	0.184	6.57627593070055e-249	Cancer cells	TSTA3	tumor
7.1511153492911e-253	0.675055413722886	0.649	0.351	1.74086752063142e-248	Cancer cells	TECR	tumor
3.9135358966592e-252	0.499536092025017	0.417	0.154	9.52711178682716e-248	Cancer cells	ACOT7	tumor
7.2895756836414e-252	0.560123293099459	0.298	0.076	1.77457430442566e-247	Cancer cells	B3GNT5	tumor
1.39995791052754e-251	0.443250666511272	0.725	0.423	3.40805753738825e-247	Cancer cells	PDLIM1	tumor
4.88769081453497e-251	0.682751990762511	0.718	0.433	1.18985945189039e-246	Cancer cells	BANF1	tumor
8.38741166105881e-248	0.5737909091267	0.901	0.755	2.04183149476816e-243	Cancer cells	COX6B1	tumor
2.04226661525762e-246	0.615511871755651	0.453	0.179	4.97169384818314e-242	Cancer cells	EBNA1BP2	tumor
1.4065314134326e-245	0.653944060487369	0.355	0.112	3.42406007286031e-241	Cancer cells	GGH	tumor
8.73101765563117e-245	0.526008552384754	0.408	0.149	2.12547893808685e-240	Cancer cells	SDCCAG8	tumor
1.44651793362964e-243	0.675231288292054	0.652	0.357	3.521403257628e-239	Cancer cells	TIMM8B	tumor
2.04099696279565e-243	0.527458894438459	0.308	0.087	4.96860300622973e-239	Cancer cells	ADRB2	tumor
1.14880714835339e-242	0.600888878766416	0.587	0.291	2.79665612195149e-238	Cancer cells	PYCARD	tumor
4.8105994921491e-242	0.629956815886935	0.471	0.195	1.17109234036878e-237	Cancer cells	SNHG25	tumor
7.55691887904551e-242	0.592179124938944	0.493	0.212	1.83965633191484e-237	Cancer cells	AGTRAP	tumor
2.18403254350106e-241	0.659217282973958	0.783	0.533	5.31680882389897e-237	Cancer cells	SNRPB	tumor
8.20644928449547e-241	0.625163311271468	0.56	0.27	1.99777801381758e-236	Cancer cells	MRPS34	tumor
4.1459347319168e-240	0.467491728942243	0.279	0.071	1.00928635113783e-235	Cancer cells	MTSS1	tumor
5.35402744827133e-240	0.447439294180429	0.291	0.077	1.30338444200717e-235	Cancer cells	C11orf1	tumor
7.65034995192099e-240	0.447289668006776	0.319	0.095	1.86240119229565e-235	Cancer cells	SLC2A4RG	tumor
1.19591402732144e-238	1.2963898607657	0.883	0.695	2.91133310811132e-234	Cancer cells	CSTB	tumor
5.63273940504788e-238	0.52753420921641	0.255	0.057	1.37123408076486e-233	Cancer cells	CES2	tumor
5.17059686720137e-237	0.558004934524764	0.333	0.101	1.2587301013515e-232	Cancer cells	SLC39A4	tumor
4.03444709157528e-236	0.583880589526902	0.895	0.744	9.82145799973087e-232	Cancer cells	C14orf2	tumor
6.82321722737921e-235	0.629145376681402	0.794	0.544	1.6610440018332e-230	Cancer cells	ROMO1	tumor
1.24597915228823e-234	0.565053438522908	0.508	0.228	3.03321164833047e-230	Cancer cells	MRPL21	tumor
5.54064201960342e-234	0.532893666568714	0.317	0.096	1.34881389325226e-229	Cancer cells	TK1	tumor
6.2309350003308e-234	0.459340448468601	0.305	0.088	1.51685881648053e-229	Cancer cells	HOOK2	tumor
4.83780661191081e-233	0.605792985966933	0.82	0.559	1.17771564160357e-228	Cancer cells	YWHAE	tumor
1.66242187202676e-232	0.537842309625505	0.407	0.153	4.04699980526193e-228	Cancer cells	ALG3	tumor
2.11193151834991e-232	0.656045184561508	0.715	0.428	5.14128608827103e-228	Cancer cells	CD151	tumor
2.18750504922012e-232	0.476403276870555	0.27	0.067	5.32526229182147e-228	Cancer cells	BICD2	tumor
2.98645976648229e-232	0.698525282442812	0.644	0.364	7.27023765552449e-228	Cancer cells	UBE2L6	tumor
3.59705329841793e-232	0.557393492924601	0.339	0.108	8.7566665496686e-228	Cancer cells	AVPI1	tumor
7.3246689202156e-232	0.530703612515888	0.54	0.256	1.78311740193729e-227	Cancer cells	ARPC5L	tumor
1.19074226323669e-231	0.520038782548791	0.34	0.109	2.89874296562339e-227	Cancer cells	CSTF3	tumor
1.3283078701389e-231	0.575978627473928	0.527	0.245	3.23363267906614e-227	Cancer cells	MRPL13	tumor
3.40118453870597e-230	0.522813499555648	0.359	0.122	8.27984364102581e-226	Cancer cells	MYO1B	tumor
5.26051438259668e-229	0.565205827960644	0.297	0.083	1.28061962129934e-224	Cancer cells	FOSL1	tumor
6.45884550030691e-229	0.515557037246684	0.278	0.072	1.57234134859471e-224	Cancer cells	GPC1	tumor
1.62534803378831e-228	0.702183183447717	0.465	0.199	3.95674725345427e-224	Cancer cells	CBR1	tumor
2.18093566697887e-228	0.609187759305535	0.536	0.256	5.30926978769335e-224	Cancer cells	EI24	tumor
3.73715075300067e-227	0.587236680954865	0.851	0.63	9.09771979310483e-223	Cancer cells	ATP5J2	tumor
5.74145509458461e-227	0.604785662145738	0.493	0.221	1.39769982822568e-222	Cancer cells	MRPL12	tumor
1.02509124139307e-225	0.572785696731422	0.495	0.222	2.4954821180473e-221	Cancer cells	HEBP2	tumor
2.63723667886813e-225	0.447101266243653	0.997	0.994	6.42008897103657e-221	Cancer cells	RPLP2	tumor
4.8533165305145e-225	0.760760179465083	0.704	0.458	1.18149137618845e-220	Cancer cells	ATP1A1	tumor
9.6151032833753e-225	0.531686656304224	0.336	0.115	2.34070074330488e-220	Cancer cells	KIAA0101	tumor
1.56901822493916e-224	0.524950909071184	0.251	0.059	3.81961796679189e-220	Cancer cells	SCD	tumor
1.04149428456378e-222	0.436153064166316	0.276	0.074	2.53541368634206e-218	Cancer cells	RNF141	tumor
1.69182194873129e-222	0.665712691985936	0.792	0.579	4.11857135199146e-218	Cancer cells	SLC25A5	tumor
5.73949813567036e-222	0.540848999962131	0.994	0.972	1.39722342614759e-217	Cancer cells	RPL37	tumor
9.26000253858118e-222	0.611038471707767	0.481	0.213	2.2542550179922e-217	Cancer cells	OAS1	tumor
1.14817022568921e-221	2.81578135542463	0.263	0.271	2.7951055974178e-217	Cancer cells	S100A7	tumor
8.3137700923115e-220	0.48349975183201	0.256	0.064	2.02390419127231e-215	Cancer cells	MT1G	tumor
2.09446233253009e-219	0.509599569481787	0.334	0.109	5.09875910231126e-215	Cancer cells	PAICS	tumor
2.53851986179983e-219	0.529903601222718	0.483	0.217	6.1797727515655e-215	Cancer cells	EBPL	tumor
3.17234052284446e-219	0.534713327173102	0.451	0.191	7.72274576881256e-215	Cancer cells	AGPAT2	tumor
1.26044173702212e-218	0.51205046711956	0.392	0.148	3.06841936460664e-214	Cancer cells	POLD2	tumor
1.30745241073813e-218	0.505777478264023	0.414	0.165	3.18286214870089e-214	Cancer cells	EBP	tumor
4.84272597641805e-218	0.514956271967967	0.263	0.067	1.17891321169921e-213	Cancer cells	ITGA3	tumor
4.03190445682095e-217	0.478394196653731	0.42	0.171	9.81526820968493e-213	Cancer cells	SSSCA1	tumor
9.50623726698666e-217	0.573468463110959	0.277	0.079	2.31419840027523e-212	Cancer cells	GPRC5A	tumor
6.64538749968814e-216	0.570243987673147	0.975	0.9	1.61775313292408e-211	Cancer cells	ACTG1	tumor
1.44458730680658e-215	0.462912737143986	0.99	0.986	3.51670333968994e-211	Cancer cells	RPL36	tumor
8.35703439393718e-215	0.577819196568006	0.841	0.669	2.03443645286007e-210	Cancer cells	NDUFS5	tumor
1.52733071332909e-214	0.54800783279285	0.864	0.728	3.71813388852834e-210	Cancer cells	EDF1	tumor
9.00450959919924e-214	0.456021039331792	0.505	0.242	2.19205781682906e-209	Cancer cells	SMS	tumor
1.82570912072073e-213	0.530641713530407	0.466	0.206	4.44450628348254e-209	Cancer cells	HDGF	tumor
2.15597186282481e-212	0.403035309900284	0.28	0.082	5.24849790286072e-208	Cancer cells	RRAS2	tumor
6.97839237122585e-211	0.64095796863871	0.492	0.229	1.69881983885122e-206	Cancer cells	GLO1	tumor
1.17726638770327e-210	0.486403848092968	0.439	0.187	2.86593729422483e-206	Cancer cells	ITPA	tumor
1.69903898829525e-210	0.493821785434098	0.312	0.099	4.13614051310595e-206	Cancer cells	F11R	tumor
4.54172839746197e-210	0.505674451875575	0.523	0.255	1.10563836107814e-205	Cancer cells	ARPC1A	tumor
4.87041922026997e-210	0.515507047785117	0.412	0.167	1.18565485498252e-205	Cancer cells	UQCC3	tumor
2.15030158335635e-209	0.594928774493007	0.544	0.273	5.23469417452269e-205	Cancer cells	PSMD2	tumor
5.66344142848157e-209	0.717381015833778	0.65	0.397	1.37870818134955e-204	Cancer cells	AHNAK	tumor
2.37381519128356e-208	0.863963948492099	0.338	0.116	5.7788157016607e-204	Cancer cells	RRAD	tumor
2.93646092077114e-208	0.540643287757083	0.515	0.248	7.14852046552526e-204	Cancer cells	GLRX3	tumor
3.25630059536252e-208	0.503370495528819	0.281	0.081	7.92713816935051e-204	Cancer cells	SNHG19	tumor
1.902421267745e-207	0.476314854269259	0.419	0.174	4.63125433419842e-203	Cancer cells	TMEM134	tumor
3.99593531585692e-207	0.400211852409787	0.261	0.072	9.7277049329221e-203	Cancer cells	RASSF7	tumor
1.1232922191539e-206	0.430788611936331	0.294	0.09	2.73454257830825e-202	Cancer cells	MMAB	tumor
1.58800471967936e-206	1.21285482191941	0.88	0.73	3.86583868958744e-202	Cancer cells	SEC61G	tumor
4.04275576976314e-206	0.42946651105873	0.257	0.068	9.8416846459114e-202	Cancer cells	EFNB1	tumor
1.65067672415514e-205	0.479774753587311	0.307	0.098	4.01840741728326e-201	Cancer cells	LRRC8A	tumor
2.35631733529134e-205	0.640745772815967	0.627	0.359	5.73621892103324e-201	Cancer cells	C1QBP	tumor
5.68118261672948e-205	0.574872424547699	0.773	0.521	1.38302709621663e-200	Cancer cells	ATPIF1	tumor
5.95088873965735e-205	0.651459958156182	0.779	0.563	1.44868435478219e-200	Cancer cells	BST2	tumor
9.2627309147906e-205	0.47219722699516	0.432	0.186	2.25491921389662e-200	Cancer cells	ZDHHC12	tumor
7.29775440329916e-204	0.520967324119982	0.48	0.224	1.77656533193915e-199	Cancer cells	C9orf3	tumor
1.36874164911432e-202	0.624354395371898	0.737	0.501	3.3320646706039e-198	Cancer cells	PSMA1	tumor
2.01748543234494e-202	0.531078569947694	0.524	0.259	4.91136653650053e-198	Cancer cells	MRPL47	tumor
1.26920122827125e-201	0.439594325878425	0.363	0.142	3.08974347010353e-197	Cancer cells	EFNA1	tumor
2.16414128984886e-201	0.471197848674246	0.364	0.136	5.26838555600807e-197	Cancer cells	MANBAL	tumor
2.32427804775014e-201	0.445869385531636	0.27	0.078	5.65822247944295e-197	Cancer cells	FSTL3	tumor
1.52764538349796e-199	0.660243341968506	0.347	0.126	3.71889992158743e-195	Cancer cells	INHBA	tumor
1.91699101742211e-199	0.458404038175342	0.951	0.889	4.66672293281238e-195	Cancer cells	NACA	tumor
2.2428660973003e-198	0.550312515455081	0.747	0.486	5.46003322726785e-194	Cancer cells	HSBP1	tumor
4.15942678443808e-198	0.429988766659219	0.275	0.081	1.01257085640361e-193	Cancer cells	HACD2	tumor
9.92827273408991e-197	0.561250733150226	0.608	0.339	2.41693871438685e-192	Cancer cells	PDCD5	tumor
9.99901789448334e-197	0.392500131032015	0.261	0.077	2.43416091623302e-192	Cancer cells	CAMK2N1	tumor
3.36516591409839e-195	0.612519325315541	0.687	0.427	8.19215990128113e-191	Cancer cells	SNRPD1	tumor
3.74539417102717e-195	0.567611231782372	0.671	0.406	9.11778756994855e-191	Cancer cells	PSMB2	tumor
7.20607411623499e-194	0.440556501497044	0.358	0.139	1.75424668285625e-189	Cancer cells	CMSS1	tumor
9.67328479771733e-194	0.428401691520142	0.547	0.291	2.35486445115631e-189	Cancer cells	ID1	tumor
1.40823491744163e-193	0.439931089930372	0.368	0.146	3.42820708301991e-189	Cancer cells	SLC1A5	tumor
2.29608141249976e-192	0.467310221806874	0.983	0.971	5.58958059058941e-188	Cancer cells	RPS17	tumor
2.38714048867251e-192	0.583786419587312	0.684	0.427	5.81125480562436e-188	Cancer cells	VDAC1	tumor
1.75291889834362e-190	0.448698968605507	0.347	0.131	4.26730576612772e-186	Cancer cells	BLCAP	tumor
2.31000774647275e-189	0.483691873201345	0.83	0.593	5.62348285801326e-185	Cancer cells	CD59	tumor
1.44479877910937e-188	0.420184157960937	0.326	0.119	3.51721814786386e-184	Cancer cells	ADK	tumor
1.66230779282603e-188	0.49326958725452	0.99	0.984	4.04672209085569e-184	Cancer cells	RPS3	tumor
3.37132980513946e-188	0.593556546766591	0.687	0.431	8.20716527763151e-184	Cancer cells	SNRPF	tumor
3.49830887295388e-188	0.476873888006086	0.376	0.151	8.51628312031893e-184	Cancer cells	PSMG3	tumor
1.34360614847404e-187	0.469559232791155	0.413	0.18	3.2708748078452e-183	Cancer cells	BRMS1	tumor
2.60514936740094e-187	0.556054324259627	0.528	0.273	6.34197562000084e-183	Cancer cells	STOML2	tumor
4.11626449874542e-187	0.58764566302058	0.57	0.31	1.00206342957459e-182	Cancer cells	CCT5	tumor
1.47515327737882e-186	0.371552920365798	0.298	0.102	3.59111313845101e-182	Cancer cells	ECI1	tumor
4.27366031011272e-185	0.538782705122805	0.76	0.511	1.04037986589384e-180	Cancer cells	YWHAQ	tumor
1.45130280860553e-184	0.458870881571098	0.478	0.232	3.53305155726929e-180	Cancer cells	SLC25A39	tumor
1.61002926149496e-184	0.566435582200126	0.868	0.708	3.91945523418333e-180	Cancer cells	ATP5I	tumor
1.7606953803547e-184	0.446349507081169	0.284	0.092	4.28623683393548e-180	Cancer cells	WEE1	tumor
1.11515285850704e-183	0.411143981525083	0.547	0.296	2.71472811874954e-179	Cancer cells	HES4	tumor
1.44034020184401e-183	0.427829141186665	0.319	0.115	3.50636418736905e-179	Cancer cells	SIGMAR1	tumor
1.77911003072381e-183	0.526781545973812	0.482	0.235	4.33106545879405e-179	Cancer cells	MTCH2	tumor
2.690681954572e-183	0.452243971994705	0.439	0.203	6.55019615021007e-179	Cancer cells	PFDN6	tumor
2.84706780736256e-183	0.58649470068888	0.498	0.248	6.93090187024342e-179	Cancer cells	FAM162A	tumor
3.31093389965824e-182	0.414417822691159	0.267	0.082	8.06013748532802e-178	Cancer cells	HN1L	tumor
1.04173377269914e-181	0.599668005635689	0.732	0.489	2.53599669625879e-177	Cancer cells	TUBB4B	tumor
2.39147866510763e-181	0.288724782765921	0.782	0.535	5.82181566233801e-177	Cancer cells	YBX3	tumor
2.41927495411131e-181	0.484665266940599	0.494	0.247	5.88948294828858e-177	Cancer cells	CLNS1A	tumor
3.11018141644828e-181	0.932311758783172	0.378	0.16	7.5714256402017e-177	Cancer cells	ERO1A	tumor
3.97343401660842e-181	0.523882774434546	0.917	0.788	9.67292777003154e-177	Cancer cells	HSP90AB1	tumor
2.40729392793097e-180	0.566116078617391	0.653	0.403	5.86031633815516e-176	Cancer cells	NDUFS8	tumor
3.81674530850415e-180	0.394582837270281	0.343	0.135	9.2914847790225e-176	Cancer cells	NIT2	tumor
6.26986616401211e-180	0.432292090451556	0.28	0.091	1.52633621896711e-175	Cancer cells	CDC42EP4	tumor
1.32602734555433e-179	0.439658945471261	0.375	0.156	3.22808097001746e-175	Cancer cells	CLIP1	tumor
1.7486768359132e-179	0.504311940653259	0.452	0.214	4.2569788893471e-175	Cancer cells	LIMA1	tumor
8.04972498623793e-178	0.468788031750054	0.382	0.161	1.95962505064976e-173	Cancer cells	MRPL15	tumor
2.11923713035077e-177	0.521482447336697	0.661	0.405	5.15907087012592e-173	Cancer cells	PFDN2	tumor
4.55045181090943e-177	0.476571570239908	0.426	0.194	1.10776198884779e-172	Cancer cells	MRPL36	tumor
7.53336346335356e-177	0.356903299979098	0.328	0.131	1.83392200151879e-172	Cancer cells	SLC9A3R1	tumor
3.25848590733662e-176	0.465174144360434	0.45	0.215	7.93245809282027e-172	Cancer cells	ADH5	tumor
5.54051186646873e-176	0.654480545162937	0.77	0.552	1.34878220877315e-171	Cancer cells	ATP1B3	tumor
6.51937327788697e-176	0.385169365956546	0.271	0.087	1.5870762307688e-171	Cancer cells	ESRRA	tumor
8.79952555724084e-176	0.400552964973248	0.348	0.139	2.14215650165471e-171	Cancer cells	UCHL3	tumor
1.51312213842517e-175	0.54626602010324	0.407	0.181	3.68354453378223e-171	Cancer cells	TUBB2A	tumor
2.4369244030193e-175	0.467109311159102	0.381	0.162	5.93244876671017e-171	Cancer cells	TOMM40	tumor
6.05852993194178e-175	0.533215330339531	0.783	0.559	1.47488852663191e-170	Cancer cells	UQCR10	tumor
6.34170602598705e-175	0.340740484231789	0.451	0.227	1.54382491496629e-170	Cancer cells	MDK	tumor
1.31945177337156e-174	0.537226656066442	0.637	0.384	3.21207339709573e-170	Cancer cells	MDH2	tumor
3.26355952103529e-174	0.446947594370218	0.33	0.127	7.9448092980083e-170	Cancer cells	JAG1	tumor
1.12074549743733e-172	0.425349229787478	0.976	0.95	2.72834283896144e-168	Cancer cells	RPS5	tumor
1.69372398438894e-172	0.80724899624009	0.567	0.321	4.12320166759643e-168	Cancer cells	CCT6A	tumor
5.03671783990445e-172	0.31158142815177	0.285	0.107	1.22613859094634e-167	Cancer cells	GNA15	tumor
1.1294570982807e-171	0.384159583416351	0.296	0.107	2.74955036005454e-167	Cancer cells	CDC25B	tumor
2.29901300353642e-171	0.376182951020942	0.266	0.086	5.59671725580906e-167	Cancer cells	REEP4	tumor
4.13562220720992e-171	0.509389777281649	0.5	0.258	1.00677587012318e-166	Cancer cells	UQCC2	tumor
6.24925170769257e-171	0.499952883146944	0.997	0.993	1.52131783572068e-166	Cancer cells	TMSB10	tumor
1.00363869748043e-170	0.405934064365675	0.4	0.181	2.44325804514636e-166	Cancer cells	MRPS26	tumor
8.57514895937926e-169	0.494541787814275	0.53	0.285	2.08753426267129e-164	Cancer cells	YIF1A	tumor
9.03382101896243e-169	0.476081934174707	0.443	0.213	2.19919338885621e-164	Cancer cells	MRPS12	tumor
9.9631642210036e-169	0.432562724701048	0.418	0.194	2.42543269796112e-164	Cancer cells	SSRP1	tumor
1.13147466680894e-168	0.504612808350311	0.434	0.206	2.75446192887968e-164	Cancer cells	PCNA	tumor
1.21011523263434e-168	0.461314218009071	0.689	0.438	2.94590452232503e-164	Cancer cells	RAB2A	tumor
1.50060207323482e-168	0.375912136221084	0.263	0.085	3.65306568708283e-164	Cancer cells	MSRB1	tumor
5.86905469430758e-168	0.532555449122288	0.554	0.308	1.42876267478224e-163	Cancer cells	LSM4	tumor
1.10961839012102e-167	0.499478737381386	0.934	0.797	2.70125500891061e-163	Cancer cells	DYNLL1	tumor
1.23234806938447e-167	0.497787231744612	0.86	0.719	3.00002814010955e-163	Cancer cells	COX5B	tumor
1.30084425360987e-167	0.387013112574002	0.296	0.107	3.16677525098786e-163	Cancer cells	TRAP1	tumor
1.53060372788555e-167	0.374715015565161	0.274	0.093	3.72610171516458e-163	Cancer cells	BOP1	tumor
1.86326133855999e-167	0.420247488645163	0.47	0.237	4.53592340259044e-163	Cancer cells	CPNE1	tumor
2.64517073141614e-167	0.368301183577733	0.36	0.156	6.43940362855946e-163	Cancer cells	MRPS10	tumor
2.65677088799708e-167	0.500852949646356	0.724	0.48	6.46764304974008e-163	Cancer cells	TCEB1	tumor
2.89777335540306e-167	0.397343629899793	0.446	0.219	7.05433945639321e-163	Cancer cells	NDUFA7	tumor
5.84411973643986e-167	0.545892621874509	0.693	0.451	1.42269250863892e-162	Cancer cells	SNRPE	tumor
1.88032311222953e-166	0.462343578273209	0.6	0.351	4.57745858441156e-162	Cancer cells	SNRPD3	tumor
2.93924602004684e-166	0.487064418206821	0.61	0.361	7.15530051120202e-162	Cancer cells	ADRM1	tumor
7.00087399094935e-166	0.464498975909595	0.348	0.142	1.70429276435671e-161	Cancer cells	NPM3	tumor
7.19987001834046e-166	0.289489541605735	0.442	0.23	1.7527363572648e-161	Cancer cells	NAP1L4	tumor
6.46465122892558e-165	0.671744649953139	0.528	0.289	1.57375469516964e-160	Cancer cells	SERPINB1	tumor
6.49833421324212e-164	0.450438054153412	0.349	0.144	1.58195448087166e-159	Cancer cells	DCUN1D5	tumor
8.1879153806665e-164	0.470297817038953	0.61	0.363	1.99326612026945e-159	Cancer cells	PSMC3	tumor
2.33349543124981e-163	0.378824885197634	0.381	0.17	5.68066127783453e-159	Cancer cells	NSFL1C	tumor
6.78269381603347e-163	0.461644252307346	0.429	0.205	1.65117898257519e-158	Cancer cells	ASPH	tumor
1.00600015178939e-162	0.462522647761483	0.461	0.231	2.4490067695161e-158	Cancer cells	TMEM261	tumor
1.31253031265489e-162	0.436206055889464	0.491	0.257	3.19522379312707e-158	Cancer cells	NDUFA8	tumor
2.30890351303584e-162	0.535553078995928	0.66	0.417	5.62079471213444e-158	Cancer cells	CD47	tumor
8.15631602596579e-162	0.546339667994412	0.525	0.286	1.98557357336111e-157	Cancer cells	TKT	tumor
1.42697738754377e-161	0.530703675780889	0.677	0.441	3.47383375223655e-157	Cancer cells	PRDX2	tumor
3.57049071033494e-161	0.485335421295556	0.477	0.245	8.69200258523939e-157	Cancer cells	BLVRB	tumor
5.50294247939415e-161	0.394357161970719	0.311	0.122	1.33963631718371e-156	Cancer cells	TPD52	tumor
6.19485105273641e-161	0.48183977294602	0.561	0.319	1.50807454027815e-156	Cancer cells	STAT1	tumor
6.25594230742996e-161	0.469569011099123	0.357	0.156	1.52294659532075e-156	Cancer cells	SERPINE1	tumor
1.1369268337999e-160	0.523048306868491	0.706	0.475	2.76773468420247e-156	Cancer cells	PSMB6	tumor
1.29751091583928e-160	0.424540908203379	0.351	0.148	3.15866057351915e-156	Cancer cells	ANAPC15	tumor
1.43388591038171e-160	0.572438638155993	0.756	0.553	3.49065186023325e-156	Cancer cells	PSMA4	tumor
1.24209575500683e-159	0.586854087890067	0.686	0.457	3.02375790598862e-155	Cancer cells	RANBP1	tumor
1.85616299335925e-159	0.527495713750049	0.614	0.373	4.51864319103375e-155	Cancer cells	EIF3M	tumor
3.24739779765133e-159	0.443465662904941	0.479	0.248	7.9054651986024e-155	Cancer cells	MRPS15	tumor
7.18998359219601e-159	0.37245464609859	0.31	0.122	1.7503296056842e-154	Cancer cells	RUVBL1	tumor
1.42758029711187e-158	0.484566081347874	0.373	0.164	3.47530147528914e-154	Cancer cells	CTNND1	tumor
1.62827667508799e-158	0.485196029819603	0.782	0.555	3.9638767378342e-154	Cancer cells	TUBB	tumor
7.07247284246412e-158	0.460236271114165	0.335	0.139	1.72172278876946e-153	Cancer cells	SAMD9	tumor
3.89234935903499e-157	0.399609773632125	0.256	0.085	9.47553527963478e-153	Cancer cells	NXN	tumor
9.68047877837094e-157	0.321754529848076	0.324	0.135	2.35661575380662e-152	Cancer cells	WDR18	tumor
1.01162873560245e-156	0.466031563853475	0.342	0.145	2.4627089939506e-152	Cancer cells	PDPN	tumor
1.77183851577541e-156	0.572260032433841	0.261	0.089	4.31336368280366e-152	Cancer cells	MRPS17	tumor
2.98553369627438e-156	0.44788716198654	0.895	0.771	7.26798323021035e-152	Cancer cells	HINT1	tumor
8.58427916570496e-156	0.336419331572873	0.299	0.117	2.08975692009922e-151	Cancer cells	PAFAH1B3	tumor
1.1620693277401e-155	0.540245453491901	0.425	0.206	2.82894157145051e-151	Cancer cells	CCND1	tumor
2.59317790188521e-155	0.449544336092989	0.463	0.238	6.31283228434937e-151	Cancer cells	STRA13	tumor
2.83415678130044e-155	0.317065793447257	0.316	0.132	6.8994712683978e-151	Cancer cells	C14orf1	tumor
5.47074146717435e-155	0.591837441313232	0.829	0.647	1.33179730276892e-150	Cancer cells	IFI6	tumor
1.2601511688694e-154	0.540200540302565	0.865	0.689	3.06771200549567e-150	Cancer cells	COX7B	tumor
1.61169654939532e-154	1.04492820470539	0.284	0.105	3.92351407984796e-150	Cancer cells	KRT15	tumor
3.48555929932818e-154	0.541315710818171	0.757	0.573	8.48524555828453e-150	Cancer cells	BSG	tumor
6.33029409505208e-154	0.63941854132066	0.802	0.7	1.54104679449948e-149	Cancer cells	H2AFZ	tumor
1.74618977547751e-153	0.419171804949585	0.263	0.091	4.25092438942246e-149	Cancer cells	HMGCS1	tumor
2.50927525360444e-153	0.367102771362618	0.337	0.144	6.10857967737465e-149	Cancer cells	RUVBL2	tumor
2.60721611233538e-153	0.414412103544824	0.972	0.956	6.34700690386924e-149	Cancer cells	RPL6	tumor
9.74245699655039e-153	0.406174898908456	0.287	0.106	2.37170373124023e-148	Cancer cells	CSE1L	tumor
1.21489417672965e-152	0.399298356498628	0.393	0.187	2.95753838383067e-148	Cancer cells	LAPTM4B	tumor
1.64672537666924e-152	0.401719246527283	0.38	0.175	4.00878825696361e-148	Cancer cells	MRPL17	tumor
2.61400409439157e-152	0.37032754445353	0.457	0.245	6.36353156738683e-148	Cancer cells	TUBA4A	tumor
2.65503055346574e-152	0.355737376446314	0.408	0.201	6.463406379357e-148	Cancer cells	SULF2	tumor
6.99799509325517e-152	0.466763096172226	0.378	0.18	1.70359192550204e-147	Cancer cells	SLC7A5	tumor
1.28173970178276e-151	0.434920840546404	0.313	0.124	3.12026713001996e-147	Cancer cells	GCSH	tumor
2.15717804818536e-151	0.434277911241024	0.285	0.106	5.25143424050244e-147	Cancer cells	HMGB3	tumor
4.64277376016715e-151	0.428100420331463	0.365	0.164	1.13023684417509e-146	Cancer cells	PLS3	tumor
8.11216919860193e-151	0.401290239386811	0.533	0.303	1.97482646970765e-146	Cancer cells	POLR1D	tumor
8.55870718923525e-151	0.310054368754716	0.364	0.17	2.08353167814743e-146	Cancer cells	FKBP4	tumor
2.82108111276794e-150	0.46864476460042	0.294	0.112	6.86763986092228e-146	Cancer cells	CYB5R1	tumor
5.65014751640547e-150	0.726236852812475	0.347	0.149	1.37547191139375e-145	Cancer cells	ECM1	tumor
4.48114858685862e-149	0.451301473579613	0.821	0.612	1.09089081198486e-144	Cancer cells	SHFM1	tumor
7.98593759063607e-149	0.471286494100805	0.574	0.339	1.94409664706445e-144	Cancer cells	NHP2	tumor
1.27311921809371e-148	0.492517254110341	0.747	0.526	3.09928142452732e-144	Cancer cells	SERBP1	tumor
1.41769455592849e-148	0.389940736048692	0.403	0.196	3.45123562695232e-144	Cancer cells	PPA2	tumor
3.37156663800007e-148	0.385903113094928	0.468	0.253	8.20774182354738e-144	Cancer cells	RPA3	tumor
7.13991469552951e-148	0.362292558834951	0.33	0.142	1.7381408334797e-143	Cancer cells	COA6	tumor
8.49580415812348e-148	0.363449922987077	0.284	0.108	2.06821856425358e-143	Cancer cells	EXOSC4	tumor
9.76397658425299e-148	0.360359819879827	0.982	0.978	2.37694245967055e-143	Cancer cells	FAU	tumor
5.72689301371294e-147	0.369102050175763	0.983	0.96	1.39415483525828e-142	Cancer cells	RPS20	tumor
2.36192116973459e-146	0.491204550638307	0.633	0.401	5.74986089560189e-142	Cancer cells	CAST	tumor
3.19443026538028e-146	0.340682626025668	0.374	0.178	7.77652103804175e-142	Cancer cells	MRPS5	tumor
6.78519553029641e-146	0.36489505514043	0.47	0.255	1.65178799989536e-141	Cancer cells	PIN4	tumor
1.19570848556057e-145	0.308889346982821	0.326	0.144	2.91083273724866e-141	Cancer cells	RNF126	tumor
3.53093151725674e-145	0.39468655537904	0.57	0.341	8.59569968560981e-141	Cancer cells	SYPL1	tumor
5.73746875287493e-145	0.385081141739373	0.432	0.221	1.39672939319987e-140	Cancer cells	PSMD14	tumor
7.93852008983973e-145	0.376401030312118	0.342	0.15	1.93255333067058e-140	Cancer cells	COQ4	tumor
9.23967581144242e-145	0.369731141518147	0.45	0.238	2.24930667953754e-140	Cancer cells	AK2	tumor
4.2519425774765e-144	0.484486294561395	0.628	0.398	1.03509290106088e-139	Cancer cells	NDUFAB1	tumor
5.20104040959938e-144	0.326737364448335	0.359	0.169	1.26614127731287e-139	Cancer cells	NDUFAF2	tumor
1.80098182818733e-143	0.53435211808553	0.539	0.311	4.38431016253923e-139	Cancer cells	CARHSP1	tumor
2.63552680350575e-143	0.348816829012428	0.383	0.186	6.4159264504544e-139	Cancer cells	NT5C	tumor
2.89364599791084e-143	0.512740978859497	0.414	0.204	7.04429181731414e-139	Cancer cells	PLEC	tumor
4.96451996405265e-143	0.373805574087714	0.279	0.107	1.20856274004898e-138	Cancer cells	NUP37	tumor
5.07239885849028e-143	0.317897945678532	0.265	0.099	1.23482477811087e-138	Cancer cells	UBAC1	tumor
5.23733264735967e-143	0.464339302775724	0.532	0.305	1.27497625967324e-138	Cancer cells	PHB	tumor
5.29713962220069e-143	0.299037295922262	0.279	0.11	1.28953566962854e-138	Cancer cells	SLC25A1	tumor
1.47691256776736e-142	0.345906981912357	0.335	0.148	3.59539595497287e-138	Cancer cells	PDHA1	tumor
1.94868356398106e-142	0.337345021808927	0.431	0.227	4.74387526815549e-138	Cancer cells	CWC15	tumor
4.0116643819009e-142	0.337300997860162	0.952	0.905	9.76599577129955e-138	Cancer cells	RPS26	tumor
4.88666459965589e-142	0.379011867691439	0.311	0.13	1.18960963014023e-137	Cancer cells	ACTL6A	tumor
6.88043511138093e-142	0.422040449480677	0.609	0.378	1.67497312351457e-137	Cancer cells	LINC00493	tumor
6.93225989905637e-142	0.460834623172125	0.625	0.394	1.68758934982628e-137	Cancer cells	PSMA3	tumor
2.97939498532803e-141	0.388561288460049	0.447	0.237	7.25303915228256e-137	Cancer cells	SREK1IP1	tumor
6.601014287099e-141	0.349019636899824	0.507	0.29	1.60695091805138e-136	Cancer cells	SSNA1	tumor
3.72843228594177e-140	0.279219207226299	0.402	0.211	9.07649555689665e-136	Cancer cells	NAA50	tumor
6.77466442475424e-140	0.376387497890997	0.412	0.208	1.64922430756217e-135	Cancer cells	RPL26L1	tumor
7.31393653018301e-140	0.363075833666997	0.493	0.278	1.78050470890775e-135	Cancer cells	C16orf13	tumor
7.97494451678301e-140	0.306678268345349	0.353	0.168	1.94142049316566e-135	Cancer cells	CPNE3	tumor
9.56899640531167e-140	0.422123024620212	0.885	0.802	2.32947648490907e-135	Cancer cells	COX7A2	tumor
1.19193270382225e-139	0.371410192551553	0.44	0.233	2.90164097418487e-135	Cancer cells	RBCK1	tumor
2.10678006767498e-139	0.360550530328404	0.326	0.143	5.12874539674797e-135	Cancer cells	MAGOHB	tumor
3.2274983819681e-139	0.450820487846047	0.61	0.381	7.85702206106314e-135	Cancer cells	MRPL41	tumor
3.38078594575376e-139	0.396261745605897	0.448	0.237	8.23018530634296e-135	Cancer cells	LYPLA1	tumor
7.18888380080458e-139	0.386418734043715	0.574	0.349	1.75006187246787e-134	Cancer cells	POLR2G	tumor
2.27897104917939e-138	0.279383248019964	0.292	0.124	5.5479271221223e-134	Cancer cells	AIG1	tumor
2.3961332072695e-138	0.753886895131695	0.9	0.806	5.83314667977686e-134	Cancer cells	CHCHD2	tumor
3.09042035718678e-138	0.420090708269581	0.49	0.272	7.5233193175355e-134	Cancer cells	PHB2	tumor
3.48810366423019e-138	0.452393574563508	0.528	0.305	8.49143956020196e-134	Cancer cells	RAB10	tumor
5.96488761831692e-138	0.43595610232696	0.58	0.353	1.45209224180307e-133	Cancer cells	NDUFB6	tumor
9.02608497968521e-138	0.424529250246973	0.526	0.305	2.19731012745457e-133	Cancer cells	SNRPC	tumor
1.15579580346279e-137	0.4610148892472	0.667	0.44	2.81366930394981e-133	Cancer cells	MRPL51	tumor
1.70807232911427e-137	0.338431423071318	0.98	0.953	4.15813127799578e-133	Cancer cells	RPL38	tumor
1.98281584986898e-137	0.412363423054023	0.678	0.452	4.82696690492106e-133	Cancer cells	RNH1	tumor
5.77507842218395e-137	0.378547989293286	0.598	0.374	1.40588509109646e-132	Cancer cells	ANP32B	tumor
6.2779971409696e-137	0.412248872671657	0.376	0.179	1.52831562399764e-132	Cancer cells	MRPL3	tumor
6.80287571344654e-137	0.30129421407641	0.288	0.122	1.65609206368143e-132	Cancer cells	GM2A	tumor
7.44262370145292e-137	0.348019385572002	0.426	0.224	1.8118323138817e-132	Cancer cells	MRPL28	tumor
7.87140306287866e-137	0.378674211742136	0.485	0.272	1.91621436162718e-132	Cancer cells	MRPL27	tumor
1.48450155304619e-136	0.314777142713405	0.6	0.382	3.61387058073564e-132	Cancer cells	IFI27L2	tumor
1.83737472002615e-136	0.407744897693871	0.371	0.176	4.47290501843165e-132	Cancer cells	PLIN3	tumor
2.15198840622101e-136	0.392882051728071	0.623	0.397	5.23880057610442e-132	Cancer cells	NDUFA12	tumor
4.06105776434417e-136	0.37016638233332	0.42	0.217	9.88623902151945e-132	Cancer cells	SUCLG1	tumor
4.68228678245101e-136	0.30315037513964	0.395	0.204	1.13985589431987e-131	Cancer cells	STIP1	tumor
5.36053250416852e-136	0.257865440269026	0.386	0.202	1.30496803281478e-131	Cancer cells	MAP2K2	tumor
4.34006762127544e-135	0.33571501934767	0.386	0.193	1.05654606172329e-130	Cancer cells	POLR2H	tumor
4.83641503877016e-135	0.29591870781586	0.393	0.202	1.17737687703821e-130	Cancer cells	GRINA	tumor
5.19283862438862e-135	0.321575612114299	0.288	0.12	1.26414463472117e-130	Cancer cells	MRPL48	tumor
8.53808895772113e-135	0.47555060750108	0.776	0.587	2.07851237586763e-130	Cancer cells	PSMB1	tumor
1.09611024887615e-134	0.480511201520824	0.83	0.689	2.6683707898641e-130	Cancer cells	UQCRQ	tumor
4.38708619600723e-134	0.362021234071434	0.397	0.201	1.067992263556e-129	Cancer cells	MRPL11	tumor
8.96965011410152e-134	0.353386982010401	0.984	0.968	2.18357162377687e-129	Cancer cells	RPL30	tumor
1.04770223510253e-133	0.328202981256743	0.409	0.214	2.55052632113359e-129	Cancer cells	U2SURP	tumor
1.64067681643699e-133	0.280138489210731	0.312	0.141	3.99406364193422e-129	Cancer cells	TSR3	tumor
2.27020831860595e-133	0.365646485523376	0.472	0.264	5.52659513081433e-129	Cancer cells	DPM1	tumor
4.08707541605888e-133	0.482103488908176	0.334	0.149	9.94957639285374e-129	Cancer cells	GLTP	tumor
4.91657980159808e-133	0.423922441697374	0.703	0.483	1.19689218690104e-128	Cancer cells	RAB7A	tumor
5.11548707323743e-133	0.303933518674701	0.343	0.164	1.24531417310892e-128	Cancer cells	POLE3	tumor
1.09716871522484e-132	0.345366320205181	0.361	0.174	2.67094752034334e-128	Cancer cells	MAP3K13	tumor
1.40681143413638e-132	0.286074643099221	0.287	0.122	3.42474175526161e-128	Cancer cells	DTD1	tumor
1.55230514309905e-132	0.317356468491148	0.335	0.156	3.77893164036032e-128	Cancer cells	MRPL37	tumor
3.28044446732293e-132	0.364663119437352	0.369	0.179	7.98591401125093e-128	Cancer cells	DENR	tumor
4.71598539557088e-132	0.402885225079605	0.406	0.207	1.14805948469777e-127	Cancer cells	MKKS	tumor
6.07301472379697e-132	0.352192273499953	0.989	0.975	1.47841470436113e-127	Cancer cells	RPS13	tumor
8.39607920578448e-132	0.31572483935556	0.314	0.139	2.04394152185617e-127	Cancer cells	NUDT22	tumor
3.14304769676125e-131	0.465767661640898	0.284	0.115	7.6514353129956e-127	Cancer cells	APOL2	tumor
3.50542479674322e-131	0.352399751211861	0.967	0.947	8.53360612519169e-127	Cancer cells	RPL27	tumor
3.71518256393231e-131	0.313741276898669	0.384	0.196	9.0442404336368e-127	Cancer cells	TAP2	tumor
7.53503925967737e-131	0.439358891743869	0.711	0.497	1.83432995737586e-126	Cancer cells	NDUFB7	tumor
2.88743745062648e-130	0.296434630186382	0.417	0.225	7.02917772980511e-126	Cancer cells	IDH3B	tumor
3.33826486304878e-130	0.328807648074968	0.478	0.273	8.12667198260596e-126	Cancer cells	PDAP1	tumor
4.43466658600244e-130	0.346101370311207	0.276	0.112	1.07957523369643e-125	Cancer cells	NOP16	tumor
5.06717610705345e-130	0.36474712387045	0.521	0.309	1.23355335150109e-125	Cancer cells	ETFB	tumor
2.42285663579406e-129	0.326352906576875	0.469	0.267	5.89820219417706e-125	Cancer cells	PSMD13	tumor
5.7226724672198e-129	0.331686025347116	0.456	0.255	1.39312738541999e-124	Cancer cells	MRPS18C	tumor
1.3685724401869e-128	0.379401839231998	0.399	0.205	3.331652748391e-124	Cancer cells	BOLA3	tumor
1.38329246456329e-128	0.3676977699731	0.356	0.171	3.36748717573286e-124	Cancer cells	TPD52L2	tumor
1.54951411661478e-128	0.414445077056894	0.705	0.489	3.77213716548701e-124	Cancer cells	SF3B6	tumor
2.74288494714436e-128	0.441336203451353	0.784	0.594	6.67727911532822e-124	Cancer cells	ATP5B	tumor
2.74343322465669e-128	0.37502627781597	0.372	0.183	6.67861384210425e-124	Cancer cells	COA4	tumor
6.85060972179901e-128	0.348082806726778	0.261	0.102	1.66771243067475e-123	Cancer cells	RRM1	tumor
7.90159547922716e-128	0.33101665429685	0.284	0.118	1.92356440346306e-123	Cancer cells	PRPF19	tumor
1.41512688578769e-127	0.313097021003434	0.425	0.231	3.44498489076155e-123	Cancer cells	MRPL22	tumor
5.23604455446866e-127	0.374616155958122	0.53	0.318	1.27466268633985e-122	Cancer cells	MLF2	tumor
7.88404897354318e-127	0.361758481430881	0.487	0.281	1.91929288211935e-122	Cancer cells	PUF60	tumor
1.198824219904e-126	0.406080769045491	0.667	0.449	2.9184176809343e-122	Cancer cells	AURKAIP1	tumor
2.8465128184652e-126	0.525978234619551	0.83	0.67	6.92955080527168e-122	Cancer cells	ISG15	tumor
3.84096408432493e-126	0.402991760679685	0.473	0.266	9.3504429668806e-122	Cancer cells	NDUFV1	tumor
3.92766368465107e-126	0.445443178835127	0.576	0.36	9.56150447391458e-122	Cancer cells	ESD	tumor
5.77511445832065e-126	0.549699914279119	0.659	0.443	1.40589386373358e-121	Cancer cells	DYNLRB1	tumor
6.37110008367437e-126	0.349487495659908	0.379	0.191	1.55098060436969e-121	Cancer cells	MRPL4	tumor
6.60428273997469e-126	0.419672445855644	0.707	0.494	1.60774659021944e-121	Cancer cells	ATP5H	tumor
7.64207764806937e-126	0.350814116848247	0.343	0.163	1.86038738264601e-121	Cancer cells	NIFK	tumor
9.66779475119369e-126	0.321213731672427	0.287	0.123	2.35352795423059e-121	Cancer cells	MAPK6	tumor
1.0267991823459e-125	0.516110311731912	0.527	0.314	2.49963992950286e-121	Cancer cells	RARRES3	tumor
1.59913595703593e-125	0.362298876579477	0.689	0.474	3.89293657380826e-121	Cancer cells	CLTA	tumor
1.69023764550429e-125	0.301327572399715	0.27	0.112	4.11471452421565e-121	Cancer cells	P4HA2	tumor
1.98635884094657e-125	0.333346269216317	0.325	0.152	4.83559196240033e-121	Cancer cells	FDFT1	tumor
3.34362876017315e-125	0.387181948650619	0.359	0.174	8.13972985376552e-121	Cancer cells	ZNF593	tumor
4.30605750929912e-125	0.267504956138037	0.278	0.122	1.04826664006378e-120	Cancer cells	PSMG4	tumor
4.39515122454942e-125	0.395720317086252	0.422	0.224	1.06995561410431e-120	Cancer cells	UBE2V2	tumor
4.89304359437578e-125	0.302337330120638	0.515	0.313	1.19116253261484e-120	Cancer cells	CNIH4	tumor
8.90060213305279e-125	0.375611675955518	0.387	0.197	2.16676258327037e-120	Cancer cells	EIF4G1	tumor
9.98124073328546e-125	0.351736021651512	0.547	0.336	2.42983324411101e-120	Cancer cells	CCT3	tumor
1.33754070884325e-124	0.318137755961766	0.458	0.262	3.25610910160802e-120	Cancer cells	HNRNPD	tumor
1.77900666485601e-124	0.275831504265372	0.261	0.108	4.33081382492548e-120	Cancer cells	SURF2	tumor
1.95734638049063e-124	0.322550958365764	0.252	0.1	4.7649640286664e-120	Cancer cells	FHL2	tumor
2.34925871973816e-124	0.348396206352673	0.545	0.338	5.71903542733057e-120	Cancer cells	COMT	tumor
4.56614168063061e-124	0.332662654662029	0.356	0.175	1.11158153073272e-119	Cancer cells	OLA1	tumor
5.06615148443519e-124	0.304902166575829	0.296	0.132	1.2333039173709e-119	Cancer cells	NCBP2-AS2	tumor
8.83349835457647e-124	0.256327915683398	0.414	0.233	2.1504268394381e-119	Cancer cells	DCXR	tumor
1.01603892485617e-123	0.396185099826252	0.345	0.164	2.47344515866986e-119	Cancer cells	LTBR	tumor
1.43513284513976e-123	0.383271328254717	0.527	0.318	3.49368739820824e-119	Cancer cells	PSMD7	tumor
3.4538177270573e-123	0.308868393451369	0.39	0.207	8.4079738747483e-119	Cancer cells	DNAJC19	tumor
4.11672909114648e-123	0.319325879552023	0.469	0.271	1.0021765299487e-118	Cancer cells	PGLS	tumor
4.47861733060206e-123	0.31697287320765	0.407	0.219	1.09027460296177e-118	Cancer cells	RALBP1	tumor
9.31626724927576e-123	0.428250198539524	0.687	0.477	2.26795209916369e-118	Cancer cells	FKBP2	tumor
9.34770683702504e-123	0.408723051549209	0.489	0.287	2.27560575240538e-118	Cancer cells	CKS2	tumor
1.06838023438805e-122	0.304607104643707	0.298	0.133	2.60086484259427e-118	Cancer cells	ARFRP1	tumor
1.34793940844422e-122	0.376161971618894	0.51	0.303	3.2814236959166e-118	Cancer cells	FBL	tumor
1.36871587455764e-122	0.320097437729932	0.309	0.141	3.33200192502312e-118	Cancer cells	EIF3B	tumor
6.25411486194836e-122	0.394739232407758	0.417	0.224	1.52250172199271e-117	Cancer cells	EMP2	tumor
7.12838756603944e-122	0.34768518028085	0.419	0.226	1.73533466907664e-117	Cancer cells	BAD	tumor
4.07204073843991e-121	0.27432355385968	0.262	0.11	9.91297597365812e-117	Cancer cells	MRPS22	tumor
4.88539320947829e-121	0.259600065617242	0.374	0.2	1.1893001229154e-116	Cancer cells	GRHPR	tumor
5.4043287723944e-121	0.329436389407714	0.356	0.177	1.31562979635169e-116	Cancer cells	METTL5	tumor
4.53607111660093e-120	0.342116334490919	0.598	0.389	1.10426115262533e-115	Cancer cells	NDUFC1	tumor
1.16325835556245e-119	0.339425428853753	0.626	0.414	2.83183614078123e-115	Cancer cells	HSPD1	tumor
1.21928842038363e-119	0.299916317557041	0.414	0.23	2.9682357305819e-115	Cancer cells	TUBB6	tumor
2.89171457367881e-119	0.401854157374707	0.713	0.509	7.0395899581637e-115	Cancer cells	DRAP1	tumor
3.12218183077312e-119	0.303460780260499	0.48	0.287	7.60063944883408e-115	Cancer cells	PPP2R1A	tumor
1.72395909798469e-118	0.369178437917783	0.453	0.257	4.19680602813394e-114	Cancer cells	CCT2	tumor
2.00944185335484e-118	0.409604698997512	0.649	0.439	4.89178524780702e-114	Cancer cells	SRSF9	tumor
2.13437491916454e-118	0.288276318138289	0.329	0.161	5.19592230321415e-114	Cancer cells	VPS25	tumor
3.14739855667515e-118	0.358924249995234	0.464	0.266	7.66202704636999e-114	Cancer cells	NDUFS3	tumor
6.45113701939762e-118	0.37578140914858	0.712	0.505	1.57046479600216e-113	Cancer cells	EIF3H	tumor
8.55304986089164e-118	0.265590190226924	0.412	0.234	2.08215445813546e-113	Cancer cells	EPSTI1	tumor
1.52628559314363e-117	0.387953209323268	0.683	0.474	3.71558964794884e-113	Cancer cells	C11orf31	tumor
1.87666185404042e-117	0.309444005162584	0.407	0.225	4.56854561747601e-113	Cancer cells	EMC6	tumor
1.93182554181846e-117	0.430811302158999	0.755	0.562	4.70283609900286e-113	Cancer cells	PSMA2	tumor
3.42090598325283e-117	0.328907611231881	0.389	0.206	8.32785352563069e-113	Cancer cells	ANXA4	tumor
3.47075600844804e-117	0.272146710729427	0.323	0.159	8.44920842696591e-113	Cancer cells	TXNDC9	tumor
4.2902217181237e-117	0.299294087913248	0.317	0.151	1.04441157506003e-112	Cancer cells	RSRC1	tumor
8.46093061381166e-117	0.396101714614129	0.614	0.405	2.05972894862631e-112	Cancer cells	CSNK1A1	tumor
1.16105665523508e-116	0.262332670627426	0.306	0.148	2.82647632150427e-112	Cancer cells	ZFAND1	tumor
2.34145183366873e-116	0.448192885189413	0.72	0.517	5.70003034388316e-112	Cancer cells	P4HB	tumor
3.72228431988167e-116	0.304699130322157	0.483	0.291	9.06152894831993e-112	Cancer cells	PSMC1	tumor
3.72537182183729e-116	0.335768162465918	0.39	0.206	9.0690451630807e-112	Cancer cells	MRPS16	tumor
6.74775188289566e-116	0.325233669455209	0.271	0.115	1.64267271837212e-111	Cancer cells	PSMG1	tumor
9.58481822736857e-116	0.324754510027213	0.352	0.177	2.3333281492706e-111	Cancer cells	COPS5	tumor
1.24125965001803e-115	0.285387311930108	0.316	0.153	3.02172249200388e-111	Cancer cells	MRPL2	tumor
1.28627319441191e-115	0.381057567876366	0.326	0.155	3.13130346447636e-111	Cancer cells	NFE2L1	tumor
1.35452580764796e-115	0.392653954509989	0.566	0.359	3.29745762613821e-111	Cancer cells	TAP1	tumor
1.57909684760062e-115	0.399117221265132	0.816	0.642	3.84415336579895e-111	Cancer cells	TRMT112	tumor
1.65419019630353e-115	0.30965783389891	0.349	0.177	4.02696061388132e-111	Cancer cells	PTS	tumor
1.67809201475738e-115	0.349094154121677	0.27	0.114	4.08514720072537e-111	Cancer cells	GSS	tumor
4.57881768977791e-115	0.358673837003965	0.326	0.155	1.11466737839953e-110	Cancer cells	DPM2	tumor
1.02365361411048e-114	0.252784435117886	0.528	0.342	2.49198235819056e-110	Cancer cells	REXO2	tumor
1.36079050496554e-114	0.309169358882471	0.255	0.106	3.3127084052881e-110	Cancer cells	SPPL3	tumor
1.82781210678843e-114	0.342545726421603	0.272	0.117	4.44962579276575e-110	Cancer cells	RAP2B	tumor
1.90763211159726e-114	0.339013967175835	0.506	0.312	4.64393961247236e-110	Cancer cells	TAX1BP3	tumor
2.21916213678223e-114	0.37377915349978	0.745	0.546	5.40232830578267e-110	Cancer cells	PTGES3	tumor
3.17721416250205e-114	0.420977495681802	0.886	0.802	7.73461015719499e-110	Cancer cells	NPM1	tumor
4.42675723209065e-114	0.731540935987073	0.329	0.162	1.07764978058015e-109	Cancer cells	DST	tumor
9.51369576696315e-114	0.298073705219311	0.332	0.165	2.31601409750951e-109	Cancer cells	PWP1	tumor
1.24281308224243e-113	0.41478229804573	0.768	0.593	3.02550416741097e-109	Cancer cells	ATP5D	tumor
2.82908041363649e-113	0.2790216391709	0.328	0.164	6.88711335895667e-109	Cancer cells	AP1S1	tumor
4.46024359225818e-113	0.316220339131634	0.264	0.117	1.08580170009933e-108	Cancer cells	TNC	tumor
4.75051476571915e-113	0.314839003265139	0.383	0.205	1.15646531456667e-108	Cancer cells	HMOX2	tumor
4.90904185652997e-113	0.316945792044793	0.978	0.956	1.19505714955366e-108	Cancer cells	RPS7	tumor
8.79528538025712e-113	0.420462957688062	0.422	0.238	2.14112427296979e-108	Cancer cells	UPP1	tumor
1.14870629126012e-112	0.312291802785209	0.307	0.145	2.79641059544364e-108	Cancer cells	MRPS23	tumor
1.15728463620191e-112	0.292714206876761	0.98	0.968	2.81729371836994e-108	Cancer cells	RPL18	tumor
1.20283535032241e-112	0.39337391387465	0.625	0.419	2.92818237682488e-108	Cancer cells	POLR2K	tumor
1.47180893652787e-112	0.276870111093024	0.511	0.321	3.58297167508345e-108	Cancer cells	SDHC	tumor
1.83606122661708e-112	0.279154631392778	0.298	0.141	4.46970745007662e-108	Cancer cells	SLC52A2	tumor
2.89996921372777e-112	0.608350059931747	0.297	0.135	7.05968505389889e-108	Cancer cells	CXCL10	tumor
9.29723465019297e-112	0.440450639882364	0.359	0.183	2.26331880324298e-107	Cancer cells	DAAM1	tumor
9.60152392903417e-112	0.361939778667385	0.311	0.146	2.33739498528408e-107	Cancer cells	NAPRT	tumor
1.41105246007011e-111	0.409197770289255	0.67	0.467	3.43506610879468e-107	Cancer cells	NDUFB10	tumor
2.51183125358684e-111	0.345419903449956	0.645	0.442	6.11480200373179e-107	Cancer cells	KTN1	tumor
2.87627962871219e-111	0.261600112946855	0.361	0.196	7.00201512813695e-107	Cancer cells	IFI44	tumor
3.87088501912271e-111	0.439673088684142	0.387	0.205	9.42328249055231e-107	Cancer cells	TMBIM1	tumor
5.21994490626758e-111	0.30316505581253	0.285	0.131	1.27074338798178e-106	Cancer cells	OAS2	tumor
6.1462360211615e-111	0.410428593877723	0.88	0.755	1.49623969699156e-106	Cancer cells	POLR2L	tumor
7.60429793567563e-111	0.261329685234387	0.314	0.157	1.85119028946088e-106	Cancer cells	AK1	tumor
1.10126496489994e-110	0.336635267866102	0.584	0.383	2.68091943055241e-106	Cancer cells	EIF3J	tumor
1.53745014432492e-110	0.307584371011546	0.606	0.408	3.74276863134459e-106	Cancer cells	VPS29	tumor
2.84596565791633e-110	0.26755731503727	0.347	0.181	6.92821879763152e-106	Cancer cells	TMX2	tumor
3.18018377876656e-110	0.265436681676952	0.27	0.12	7.74183939102932e-106	Cancer cells	NIPSNAP3A	tumor
3.39318943462009e-110	0.370380237970243	0.992	0.981	8.26038035963914e-106	Cancer cells	RPL7	tumor
4.81854014770014e-110	0.324328853036885	0.665	0.463	1.17302541355612e-105	Cancer cells	UBE2L3	tumor
9.53595377500052e-110	0.279055832447812	0.445	0.264	2.32143258698613e-105	Cancer cells	PDCD10	tumor
2.27736193211359e-109	0.314180808744756	0.39	0.214	5.54400988753732e-105	Cancer cells	CHCHD5	tumor
2.31514855250294e-109	0.305173461264176	0.569	0.371	5.63599763621316e-105	Cancer cells	NUDC	tumor
2.51923425215222e-109	0.324291285573354	0.5	0.308	6.13282386343936e-105	Cancer cells	METAP2	tumor
8.48510818049858e-109	0.372317894765499	0.73	0.535	2.06561473546057e-104	Cancer cells	TBCA	tumor
2.18994684667395e-108	0.294833732405687	0.384	0.213	5.33120660354306e-104	Cancer cells	GBP1	tumor
2.30259468103307e-108	0.294178102567576	0.363	0.193	5.60543649150692e-104	Cancer cells	DDX1	tumor
2.53501902373607e-108	0.256033538754021	0.291	0.141	6.17125031138309e-104	Cancer cells	RAB22A	tumor
2.71731458858622e-108	0.261054139394715	0.38	0.211	6.61503063445428e-104	Cancer cells	PSMF1	tumor
2.78338070065758e-108	0.320861498525693	0.295	0.137	6.77586197768082e-104	Cancer cells	TOLLIP	tumor
6.29309478676883e-108	0.259215857437651	0.273	0.126	1.531990994891e-103	Cancer cells	GTF2F2	tumor
7.6474820141642e-108	0.320992723669529	0.455	0.268	1.86170302152813e-103	Cancer cells	BAG1	tumor
1.11750789217245e-107	0.409072098067547	0.938	0.883	2.72046121270461e-103	Cancer cells	RPS10	tumor
1.41345906530849e-107	0.27147198929513	0.29	0.137	3.44092474858699e-103	Cancer cells	TRIP6	tumor
5.09477006071543e-107	0.263892062503738	0.394	0.223	1.24027082358056e-102	Cancer cells	SQRDL	tumor
6.84605722639333e-107	0.367483456888203	0.32	0.158	1.66660417119319e-102	Cancer cells	PPIF	tumor
7.08698379707577e-107	0.336251682047434	0.58	0.382	1.72525533556012e-102	Cancer cells	LSM5	tumor
1.80559733091739e-106	0.320086013905135	0.306	0.148	4.39554614238528e-102	Cancer cells	CKAP4	tumor
1.86531874088356e-106	0.258300353398545	0.266	0.124	4.54093194280694e-102	Cancer cells	ENAH	tumor
3.57079253597832e-106	0.350180508384088	0.669	0.47	8.69273734958563e-102	Cancer cells	COX17	tumor
5.720975041402e-106	0.307546884556923	0.405	0.231	1.3927141640789e-101	Cancer cells	GADD45A	tumor
6.14158287451787e-106	0.296384211512464	0.252	0.11	1.49510693497263e-101	Cancer cells	MCM7	tumor
9.51352603127492e-106	0.257795483717502	0.292	0.141	2.31597277705357e-101	Cancer cells	ERI3	tumor
1.26435050337188e-105	0.267366104329357	0.325	0.166	3.0779348654085e-101	Cancer cells	SCOC	tumor
1.54410748983946e-105	0.270912013102618	0.314	0.16	3.75897527326517e-101	Cancer cells	NUDT1	tumor
1.69242237453154e-105	0.327406664204365	0.421	0.241	4.12003302855958e-101	Cancer cells	COA3	tumor
3.68356498061865e-105	0.31236682793826	0.367	0.196	8.96727058881804e-101	Cancer cells	NELFE	tumor
9.05194147361917e-105	0.314093618122432	0.56	0.367	2.20360463233785e-100	Cancer cells	RNF7	tumor
9.28683571863691e-105	0.361820674135712	0.705	0.511	2.26078728734497e-100	Cancer cells	COX5A	tumor
1.46621613524029e-104	0.280490492387052	0.291	0.139	3.56935655962896e-100	Cancer cells	RARS	tumor
1.97839851003103e-104	0.329226472463963	0.305	0.148	4.81621333281954e-100	Cancer cells	RIN2	tumor
2.22452434058009e-104	0.309160307791374	0.309	0.151	5.41538205470817e-100	Cancer cells	DCTPP1	tumor
2.29035085026768e-104	0.300013878173799	0.474	0.292	5.57563010989165e-100	Cancer cells	PFDN4	tumor
3.17483396977691e-104	0.312136311941106	0.275	0.125	7.72881581602491e-100	Cancer cells	DKC1	tumor
3.32469640243515e-104	0.25877189967203	0.47	0.291	8.09364092208814e-100	Cancer cells	TCP1	tumor
1.17587146862852e-103	0.31008084492886	0.367	0.197	2.86254150322927e-99	Cancer cells	PSMD3	tumor
2.28564371392493e-103	0.266522283827821	0.378	0.212	5.56417105717884e-99	Cancer cells	DARS	tumor
3.08255779837369e-103	0.284609104446681	0.36	0.194	7.50417870436092e-99	Cancer cells	CORO1C	tumor
3.39188987931957e-103	0.342916306090925	0.413	0.234	8.25721672221556e-99	Cancer cells	LRRC59	tumor
3.57069406708663e-103	0.28507218352866	0.497	0.312	8.6924976369157e-99	Cancer cells	PSMA5	tumor
3.76446776144102e-103	0.342776936177027	0.957	0.904	9.16422031845201e-99	Cancer cells	RPL22	tumor
4.25943716357215e-103	0.314005625536825	0.491	0.305	1.03691738310001e-98	Cancer cells	CCT7	tumor
4.30941363085034e-103	0.272587597486915	0.336	0.176	1.04908365429421e-98	Cancer cells	SRPRB	tumor
5.60322530914085e-103	0.257844017142003	0.597	0.41	1.36404916925725e-98	Cancer cells	CSNK2B	tumor
1.10986282877246e-102	0.326910702452242	0.304	0.152	2.70185007036367e-98	Cancer cells	GJA1	tumor
1.31279695095187e-102	0.253673561470183	0.251	0.112	3.19587289739724e-98	Cancer cells	OAS3	tumor
2.48755731039805e-102	0.3580284513271	0.27	0.127	6.05570951643302e-98	Cancer cells	MALL	tumor
2.52344544884532e-102	0.257523629295278	0.469	0.293	6.14307560066904e-98	Cancer cells	NSA2	tumor
3.15890316667663e-102	0.33729451445891	0.4	0.224	7.69003386895758e-98	Cancer cells	RAD23B	tumor
3.79747411694387e-102	0.381124751506171	0.832	0.685	9.24457099028816e-98	Cancer cells	SNRPD2	tumor
1.22523538164963e-101	0.327111067777209	0.756	0.573	2.98271301308785e-97	Cancer cells	LGALS3	tumor
1.73184771229765e-101	0.279399123961547	0.289	0.139	4.2160100708174e-97	Cancer cells	BZW2	tumor
2.10586808717001e-101	0.275797195142356	0.291	0.143	5.12652527140667e-97	Cancer cells	HDDC2	tumor
4.12087849728453e-101	0.299023337443636	0.539	0.353	1.00318666137894e-96	Cancer cells	NDUFB5	tumor
4.28843027872067e-101	0.277405681783524	0.292	0.143	1.04397546705176e-96	Cancer cells	PRKDC	tumor
5.55420454394671e-101	0.273949499726916	0.305	0.154	1.35211555417839e-96	Cancer cells	PARP9	tumor
6.6507764305251e-101	0.341316853726478	0.501	0.315	1.61906501424703e-96	Cancer cells	SNHG7	tumor
8.69792733714998e-101	0.285336179124223	0.4	0.23	2.11742343095579e-96	Cancer cells	RNF187	tumor
9.07339458410293e-101	0.270108855850581	0.505	0.324	2.20882717755402e-96	Cancer cells	C20orf24	tumor
1.19127596167032e-100	0.262065373398564	0.433	0.26	2.90004220109024e-96	Cancer cells	NDUFS2	tumor
2.16312189428965e-100	0.258286332021439	0.342	0.185	5.26590393945873e-96	Cancer cells	TMEM87A	tumor
4.29087019176694e-100	0.25586515308949	0.566	0.385	1.04456943948374e-95	Cancer cells	CBX3	tumor
7.54471075883535e-100	0.432418165360417	0.713	0.536	1.83668438713088e-95	Cancer cells	NDUFC2	tumor
8.69071696528218e-100	0.261292696413131	0.31	0.157	2.11566813802829e-95	Cancer cells	MPZL1	tumor
9.94763887861843e-100	0.289775993069349	0.706	0.517	2.42165320861087e-95	Cancer cells	CNBP	tumor
1.33803424185109e-99	0.332081783460513	0.37	0.202	3.25731055836229e-95	Cancer cells	ETHE1	tumor
1.36532241874799e-99	0.262873395785664	0.276	0.132	3.32374089620011e-95	Cancer cells	CSNK2A1	tumor
1.92087790194081e-99	0.258166423917036	0.315	0.164	4.67618516448472e-95	Cancer cells	RAB1B	tumor
3.14875615495108e-99	0.316993030521204	0.298	0.146	7.66533198361291e-95	Cancer cells	CLSTN1	tumor
4.46001427999202e-99	0.374334265136048	0.667	0.476	1.08574587632126e-94	Cancer cells	PRDX6	tumor
1.06104772449319e-98	0.314493451033391	0.626	0.435	2.58301458050621e-94	Cancer cells	TMED10	tumor
1.19360303969364e-98	0.353636415572097	0.694	0.503	2.90570723983021e-94	Cancer cells	ENY2	tumor
2.4943719111767e-98	0.265255150458352	0.425	0.254	6.07229898056857e-94	Cancer cells	SDHB	tumor
3.5515438245826e-98	0.330418106459917	0.639	0.447	8.64587828656388e-94	Cancer cells	GADD45GIP1	tumor
4.16524188216075e-98	0.324064647005453	0.589	0.398	1.01398648379321e-93	Cancer cells	C19orf70	tumor
5.99754850024341e-98	0.271022226598144	0.553	0.37	1.46004320689926e-93	Cancer cells	CCT4	tumor
1.10423928193934e-97	0.266266772747227	0.623	0.437	2.68816010795313e-93	Cancer cells	VPS28	tumor
2.74609498037404e-97	0.301785293102389	0.366	0.202	6.68509362022256e-93	Cancer cells	ATP2A2	tumor
5.10504473492343e-97	0.30877514541856	0.519	0.334	1.24277209026976e-92	Cancer cells	DNAJC15	tumor
5.16407298563945e-97	0.279924227080198	0.534	0.353	1.25714192762407e-92	Cancer cells	VCP	tumor
2.36786622375993e-96	0.291417722492991	0.303	0.153	5.76433353512118e-92	Cancer cells	DCAF13	tumor
2.55525383459322e-96	1.26050732759126	0.63	0.46	6.22050993493373e-92	Cancer cells	KRT10	tumor
3.43685679231475e-96	0.278743560196548	0.425	0.256	8.36668417521102e-92	Cancer cells	NOP56	tumor
5.87205680384339e-96	0.253899223383502	0.299	0.152	1.42949350832764e-91	Cancer cells	MRPL16	tumor
5.97179704681883e-96	0.306685127401946	0.32	0.165	1.45377427307758e-91	Cancer cells	CAPRIN1	tumor
1.73308329510234e-95	0.281661829778009	0.783	0.612	4.21901797359712e-91	Cancer cells	HSPE1	tumor
1.80694122020372e-95	0.252358685559791	0.38	0.221	4.39881770646395e-91	Cancer cells	PSMD11	tumor
3.18561754881589e-95	0.309721891028923	0.605	0.417	7.7550673608374e-91	Cancer cells	EIF5B	tumor
3.7196940959258e-95	0.27842904380441	0.452	0.281	9.05522330712176e-91	Cancer cells	PSMB4	tumor
3.90076312793747e-95	0.292069520128219	0.306	0.155	9.49601775865099e-91	Cancer cells	SLC44A1	tumor
1.17729717609388e-94	0.253279345367834	0.34	0.187	2.86601224548293e-90	Cancer cells	MRPS18B	tumor
1.60811179535179e-94	0.276896015039434	0.695	0.513	3.91478735460439e-90	Cancer cells	EIF4A1	tumor
2.76851169795369e-94	0.252222261755743	0.401	0.239	6.73966487749847e-90	Cancer cells	CCDC124	tumor
2.87468746756912e-94	0.317006180854571	0.682	0.496	6.99813917105028e-90	Cancer cells	ANAPC11	tumor
3.72068854697366e-94	0.272011853246427	0.311	0.162	9.05764419875267e-90	Cancer cells	GID8	tumor
8.83760774018141e-94	0.275433796992093	0.54	0.36	2.15142722826976e-89	Cancer cells	UQCRFS1	tumor
2.76352586149106e-93	0.250607857904834	0.352	0.198	6.72752735721384e-89	Cancer cells	TSG101	tumor
5.81828793266862e-93	0.276333598879685	0.517	0.34	1.41640401432885e-88	Cancer cells	TOMM20	tumor
2.00741599325992e-92	0.334067530399925	0.766	0.591	4.88685349399196e-88	Cancer cells	PSMB3	tumor
4.19613842686599e-92	0.272872343123589	0.408	0.245	1.02150793863626e-87	Cancer cells	SYNCRIP	tumor
4.53103646482028e-92	0.268789933962255	0.715	0.534	1.10303551699585e-87	Cancer cells	ATP6V0B	tumor
1.7237786159752e-91	0.325785933683764	0.451	0.279	4.19636666273002e-87	Cancer cells	H1FX	tumor
1.91219326696328e-91	0.303729022825063	0.264	0.126	4.65504328909542e-87	Cancer cells	PLK2	tumor
2.33733374940847e-91	0.255548365429034	0.287	0.145	5.69000527955997e-87	Cancer cells	POP7	tumor
2.85779658897444e-91	0.291127300552642	0.618	0.436	6.95702001619938e-87	Cancer cells	LSM7	tumor
9.85963770971163e-91	0.252118618063107	0.375	0.22	2.4002302040522e-86	Cancer cells	MAP7D1	tumor
1.46005046086922e-90	0.253475060214885	0.437	0.273	3.55434684194004e-86	Cancer cells	ACP1	tumor
2.99700210114503e-90	0.37772587791094	0.714	0.538	7.29590191502745e-86	Cancer cells	TMED2	tumor
5.76614220815532e-90	0.610571835491784	0.297	0.157	1.40370965915333e-85	Cancer cells	BNIP3	tumor
6.81482608868544e-90	0.255330198830899	0.255	0.124	1.65900126302958e-85	Cancer cells	BRIX1	tumor
1.40923459494687e-89	0.260650475698319	0.256	0.123	3.43064069793866e-85	Cancer cells	RPF2	tumor
3.81653558305339e-89	0.262281416065523	0.318	0.172	9.29097422338516e-85	Cancer cells	SCO2	tumor
2.14444543811325e-88	0.396198530498371	0.903	0.839	5.22043797454289e-84	Cancer cells	YBX1	tumor
5.60594281388741e-88	0.283129105986846	0.58	0.404	1.36471071861275e-83	Cancer cells	EIF3I	tumor
7.04866444891493e-88	0.333359248833325	0.659	0.478	1.71592687344385e-83	Cancer cells	PSMB8	tumor
2.12973318617921e-87	0.300869838096352	0.398	0.236	5.18462246843468e-83	Cancer cells	TFG	tumor
1.18359002300372e-86	0.564966763805061	0.329	0.178	2.88133155200027e-82	Cancer cells	NME2	tumor
1.49164923170854e-86	0.271861702635747	0.559	0.386	3.63127088967127e-82	Cancer cells	LAMTOR1	tumor
2.71213889336327e-86	0.312735765481801	0.508	0.333	6.60243092200354e-82	Cancer cells	ATF3	tumor
3.12835569382621e-86	0.337500049747497	0.607	0.426	7.61566910105053e-82	Cancer cells	TUFM	tumor
5.73529549206811e-86	0.334976704907462	0.658	0.479	1.39620033458906e-81	Cancer cells	PEBP1	tumor
5.91717031378621e-86	0.306260072655153	0.41	0.247	1.44047594118811e-81	Cancer cells	FKBP3	tumor
1.42739291689497e-85	0.426113278585094	0.261	0.125	3.47484531688911e-81	Cancer cells	FAM129B	tumor
1.73210118800395e-85	0.326269992748719	0.993	0.994	4.21662713207682e-81	Cancer cells	RPS2	tumor
3.05518197849631e-85	0.281214792573447	0.679	0.502	7.43753500845142e-81	Cancer cells	CUTA	tumor
7.32358728096457e-85	0.286183249112538	0.334	0.185	1.78285408767801e-80	Cancer cells	GGCT	tumor
8.04397183873502e-85	0.253222228279679	0.558	0.386	1.95822450442165e-80	Cancer cells	ERGIC3	tumor
1.24675231758039e-84	0.261038157997813	0.388	0.237	3.0350938419177e-80	Cancer cells	EFHD2	tumor
1.33258343068362e-84	0.255122405959491	0.286	0.145	3.24404110365621e-80	Cancer cells	CRYAB	tumor
2.0110430203273e-84	0.251474463498296	0.257	0.126	4.89568312868478e-80	Cancer cells	MRPS28	tumor
2.21916058886329e-84	0.284024324713737	0.506	0.339	5.40232453752878e-80	Cancer cells	C8orf59	tumor
2.61264760263359e-84	0.361811960806205	0.775	0.615	6.36022932385121e-80	Cancer cells	SNRPG	tumor
4.51360801402782e-84	0.320172884509002	0.917	0.859	1.09879273493493e-79	Cancer cells	COX4I1	tumor
1.65700513131513e-83	0.303153746917504	0.918	0.84	4.03381329167355e-79	Cancer cells	BTF3	tumor
2.18715232830812e-83	0.299843562719454	0.589	0.414	5.32440362803328e-79	Cancer cells	SSR3	tumor
2.55235848339843e-82	0.27226339728983	0.966	0.931	6.21346149198514e-78	Cancer cells	RPL24	tumor
3.37060764695958e-82	0.314522183203669	0.451	0.286	8.20540725575839e-78	Cancer cells	FDPS	tumor
1.11888673148144e-81	0.256668162867762	0.578	0.411	2.72381785911841e-77	Cancer cells	SSBP1	tumor
4.27333424001691e-81	0.267374290841544	0.64	0.468	1.04030048738972e-76	Cancer cells	ATP5C1	tumor
3.48467305610888e-80	0.254832290061042	0.654	0.483	8.48308808779145e-76	Cancer cells	PPP1CA	tumor
3.62397459052126e-80	0.302419766607877	0.992	0.985	8.82220374316496e-76	Cancer cells	RPL12	tumor
9.42798751025104e-80	0.306997960788066	0.663	0.491	2.29514927949551e-75	Cancer cells	SNRPB2	tumor
1.06322162394574e-79	0.32158451017423	0.842	0.714	2.58830672133352e-75	Cancer cells	TMEM258	tumor
6.7276325197326e-79	0.321074161005858	0.334	0.192	1.6377748606037e-74	Cancer cells	CSRP2	tumor
5.64530018993412e-78	0.311193309283895	0.433	0.272	1.37429187823756e-73	Cancer cells	SRM	tumor
1.35034603806759e-76	0.481729320090472	0.565	0.399	3.28728239507173e-72	Cancer cells	SLC3A2	tumor
9.57808781985582e-75	0.301511274851638	0.825	0.687	2.3316896988657e-70	Cancer cells	POMP	tumor
1.38997532396301e-74	0.337747811417319	0.786	0.64	3.38375592865554e-70	Cancer cells	ATP6V1G1	tumor
2.16738351133627e-74	0.309376469758831	0.772	0.62	5.27627841999702e-70	Cancer cells	SLC25A3	tumor
2.19096146492995e-74	0.375772224170853	0.736	0.587	5.33367659022546e-70	Cancer cells	HMGN2	tumor
3.54511004417511e-73	0.283038669190778	0.42	0.272	8.6302158915399e-69	Cancer cells	MX1	tumor
2.41848826466082e-71	0.300276466968554	0.685	0.524	5.88756783149029e-67	Cancer cells	APRT	tumor
1.39789695811687e-69	0.318864898662961	0.59	0.43	3.4030403548397e-65	Cancer cells	ZNF706	tumor
5.87446324847241e-69	0.2703121761774	0.94	0.914	1.43007933320812e-64	Cancer cells	RPL5	tumor
1.22487602584202e-68	0.300435606693179	0.799	0.659	2.9818381973098e-64	Cancer cells	EIF3E	tumor
1.78561590009848e-65	0.279953761167916	0.904	0.84	4.34690334719975e-61	Cancer cells	ATP5L	tumor
4.33488451129862e-63	0.251462722732361	0.872	0.757	1.05528428543054e-58	Cancer cells	TCEB2	tumor
6.08223806008413e-63	0.686922302849604	0.258	0.151	1.48066003334688e-58	Cancer cells	CRABP2	tumor
2.42322990655864e-52	0.317184142986436	0.269	0.158	5.89911088452635e-48	Cancer cells	PLAU	tumor
1.12485443569246e-50	0.286595881897749	0.68	0.553	2.73834563824973e-46	Cancer cells	PSMB9	tumor
3.17352159660094e-49	0.296634400242829	0.668	0.538	7.72562097476532e-45	Cancer cells	LDHB	tumor
6.727164673002e-47	0.275626121754264	0.586	0.456	1.63766096799561e-42	Cancer cells	NCL	tumor
3.66865236556013e-44	0.26542175298804	0.755	0.635	8.93096731871957e-40	Cancer cells	CALR	tumor
5.40417406661796e-39	0.284156369105856	0.799	0.715	1.31559213477748e-34	Cancer cells	TUBA1B	tumor
2.41830298539722e-36	0.471748297271791	0.34	0.238	5.88711678765099e-32	Cancer cells	IGFBP2	tumor
3.69933202563216e-31	0.415627706797317	0.407	0.306	9.00565388319893e-27	Cancer cells	NUPR1	tumor
3.97457769757193e-170	4.73139189870545	0.551	0.094	9.67571194696911e-166	Club cells	LCN2	tumor
2.95378114805636e-165	3.5997035554969	0.761	0.22	7.19068482682841e-161	Club cells	KRT19	tumor
4.92605202006602e-153	4.2102661089424	0.748	0.14	1.19919810376487e-148	Club cells	WFDC2	tumor
1.23152976970485e-147	2.68726207211716	0.915	0.331	2.99803607136949e-143	Club cells	TACSTD2	tumor
3.25371631999785e-146	3.9756648972075	0.842	0.338	7.92084700940276e-142	Club cells	SLPI	tumor
7.54949305545534e-132	2.23033988652462	0.688	0.082	1.83784858942005e-127	Club cells	ELF3	tumor
1.27951502717202e-109	1.94604546148525	0.688	0.137	3.11485138214757e-105	Club cells	CLDN7	tumor
1.05928303295205e-105	2.22540357765233	0.38	0.019	2.57871861541848e-101	Club cells	CXCL17	tumor
2.79110832847791e-94	2.58549548751449	0.53	0.073	6.79467411484662e-90	Club cells	CLDN4	tumor
2.56070379716089e-86	1.98354447941213	0.577	0.119	6.23377732380848e-82	Club cells	PDZK1IP1	tumor
1.28997951019581e-85	3.30322857671317	0.44	0.053	3.14032611962067e-81	Club cells	S100P	tumor
1.75556642610036e-85	3.73106016583497	0.291	0.082	4.27375090769871e-81	Club cells	LYPD2	tumor
8.65607174397324e-82	1.81015697025312	0.885	0.414	2.10723410535285e-77	Club cells	FXYD3	tumor
1.11138938308885e-80	3.55533851348184	0.291	0.043	2.70556631419149e-76	Club cells	PSCA	tumor
1.47128110363118e-75	2.70039687564001	0.308	0.019	3.58168671867974e-71	Club cells	CEACAM6	tumor
1.4730567991527e-66	1.92885681553824	0.333	0.026	3.58600947185734e-62	Club cells	PRSS22	tumor
2.52812124813911e-66	1.28417536834776	0.953	0.518	6.15445836646985e-62	Club cells	PERP	tumor
1.52163930083199e-65	2.55905195549773	0.368	0.046	3.70427871394539e-61	Club cells	SAA2	tumor
2.33399297478513e-65	2.20755470366068	0.786	0.295	5.68187249781692e-61	Club cells	SAA1	tumor
1.40431875545195e-61	1.32741132495846	0.825	0.335	3.41867357827224e-57	Club cells	C19orf33	tumor
6.25880929602819e-61	1.41282951815127	0.436	0.09	1.5236445350251e-56	Club cells	MUC1	tumor
7.69947261596516e-61	1.26304453442529	0.855	0.362	1.87435961363056e-56	Club cells	SPINT2	tumor
1.37632385201197e-60	1.35219002160992	0.966	0.659	3.35052278533794e-56	Club cells	CD9	tumor
1.12805866569898e-59	1.53105097747581	0.786	0.29	2.7461460157776e-55	Club cells	S100A14	tumor
1.83375902880047e-59	1.39400863009899	0.581	0.162	4.46410297971187e-55	Club cells	SPINT1	tumor
1.65216362147772e-58	1.55007712671659	0.679	0.223	4.02202712012537e-54	Club cells	KRT18	tumor
6.44269277240063e-58	1.56308584014745	0.274	0.015	1.56840912851321e-53	Club cells	KRT23	tumor
4.45992530925027e-57	1.18023545208917	1	0.833	1.08572421728389e-52	Club cells	HSPB1	tumor
1.02613701826193e-56	2.36177218967316	0.56	0.135	2.49802795725683e-52	Club cells	KRT15	tumor
5.91141421865367e-56	2.33853050573507	0.585	0.217	1.43907467738905e-51	Club cells	MMP7	tumor
1.88155996836925e-53	2.4938248721081	0.791	0.648	4.58046958699809e-49	Club cells	S100A9	tumor
1.19201593814206e-52	1.43395815885426	0.278	0.031	2.90184359981303e-48	Club cells	KRT7	tumor
2.72374100384473e-51	1.09151288699327	0.534	0.125	6.6306750997596e-47	Club cells	KLF5	tumor
2.39961427989567e-50	1.77428991643765	0.868	0.55	5.84162100297803e-46	Club cells	LY6D	tumor
1.93047681392559e-49	1.62526906142729	0.449	0.09	4.69955275582047e-45	Club cells	DEFB1	tumor
2.50863253717436e-48	1.42835837432024	0.269	0.021	6.10701504849725e-44	Club cells	NCCRP1	tumor
1.43657346872064e-47	1.59042718318972	0.44	0.114	3.49719445225352e-43	Club cells	GPRC5A	tumor
2.3579212292502e-47	1.15941199237637	0.282	0.042	5.7401234404867e-43	Club cells	TSPAN1	tumor
3.73651405953405e-46	1.45420764207192	0.761	0.384	9.09616982652968e-42	Club cells	TNFSF10	tumor
4.26245077986085e-46	0.92964133023559	0.291	0.031	1.03765101784933e-41	Club cells	TMPRSS4	tumor
3.76500436845217e-45	1.07555505908895	0.342	0.052	9.16552663455996e-41	Club cells	PRSS8	tumor
6.80881286731074e-44	1.84455615052486	0.513	0.178	1.65753740441813e-39	Club cells	SERPINB3	tumor
2.91257133596726e-43	0.837846112673801	0.406	0.075	7.0903636602787e-39	Club cells	RAB25	tumor
5.574160672262e-43	1.13354893582596	0.479	0.116	1.35697367405546e-38	Club cells	RHOV	tumor
9.23413985870632e-43	1.45350038213741	0.598	0.221	2.24795900720347e-38	Club cells	LYPD3	tumor
1.81659625069388e-42	0.939659779220561	0.316	0.042	4.42232191268919e-38	Club cells	PVRL4	tumor
2.53441150176531e-42	1.15144479012922	0.513	0.143	6.16977135989748e-38	Club cells	MAL2	tumor
4.23121584612966e-42	1.20323357787116	0.65	0.266	1.0300471855818e-37	Club cells	MDK	tumor
8.65039226914703e-42	1.54329962600777	0.526	0.169	2.10585149400115e-37	Club cells	KRT8	tumor
6.44678780083652e-41	1.35483117012484	0.282	0.044	1.56940602223564e-36	Club cells	PPL	tumor
[truncated: 6,273 more rows]

## Sheet: table S4
p_val	avg_log2FC	pct.1	pct.2	p_val_adj	cluster	gene	tissue
[truncated: 6,225 more rows]

[truncated: 3 more sheets: Table S6, Table S7, Table S5]
